# Supplementary material for: Identification of rapidly induced genes in the response of peanut (Arachis hypogaea) to water deficit and abscisic acid
Source: BMC Biotechnol. 2014 Jun 26;14:58. doi: 10.1186/1472-6750-14-58 (PMC4082179; doi:10.1186/1472-6750-14-58)
Supplement: Additional file 1 — Differentially expressed genes. List of genes identified as ABA vs CK (control), water deficit vs CK, water deficit VS ABA, and similar or opposite trend, respectively, with a fold-change of at least 1.5. All differential genes were compared with the NR (NCBI non-redundant protein sequences), NT (NCBI non-redundant nucleotide sequences), Pfam (protein family), and KO (KEGG Ortholog) databases. [file 1472-6750-14-58-S1.xlsx]

## Sheet: ABA vs CK(>1.5 fold)
Genes	Gene Length	log2.Fold_change..normalized	p.value	q.value.Storey.et.al..2003.	NR GI	NR ID	NR Score	NR Evalue	NR Description	NT GI	NT ID	NT Score	NT Evalue	NT Description	KEGG Protein	KEGG Score	KEGG Evalue	KO ID	KO Description	Http Link	Swissprot ID	Swissprot Score	Swissprot Evalue	Swissprot Description	PFAM ID	PFAM description	Gene Ontology Biological Pathway	BP Description	Gene Ontology Molecular Function	MF Description	Gene Ontology Cellular Component	CC Description	KOG ID	KOG Description
comp57172_c0	211	-10.576	3.575e-43	2.89438e-41	242805359	EED14557.1	173	4.42e-14	hypothetical protein TSTA_040370 [Talaromyces stipitatus ATCC 10500]	225134680	FJ345352.1	170	1.07e-82	Fusarium solani strain ATCC 56480 18S ribosomal RNA gene, partial sequence; internal transcribed spacer 1, 5.8S ribosomal RNA gene, and internal transcribed spacer 2, complete sequence; and 28S ribosomal RNA gene, partial sequence	aor:AOR_1_208044	148	1.93e-11	--	--	--	--	--	--	--	--	--	--	--	--	--	--	--	--	--
comp69360_c1	753	-9.09206	3.97857e-16	1.17706e-14	--	--	--	--	--	269812125	GU138663.1	598	0	Pythium ultimum culture-collection CBS:398.51 mitochondrion, complete genome	--	--	--	--	--	--	--	--	--	--	--	--	--	--	--	--	--	--	--	--
comp54452_c0	3309	-9.0158	3.20881e-19	1.13622e-17	128771	AAA84714.1	2756	0	NADH dehydrogenase (ndhF) [Vicia faba]	189458750	CU633466.10	155	4.23e-73	M.truncatula DNA sequence from clone MTH2-41H13 on chromosome 3, complete sequence	vvi:4025035	2438	0	K05577	NADH dehydrogenase I subunit 5 [EC:1.6.5.3]	http://www.genome.jp/dbget-bin/www_bget?ko:K05577	P15958	2756	0	NAD(P)H-quinone oxidoreductase subunit 5, chloroplastic	PF00662//PF00361//PF01010	NADH-Ubiquinone oxidoreductase (complex I), chain 5 N-terminus//NADH-Ubiquinone/plastoquinone (complex I), various chains//NADH-Ubiquinone oxidoreductase (complex I) subunit C-terminus	GO:0042773//GO:0055114	ATP synthesis coupled electron transport//oxidation-reduction process	GO:0008137	NADH dehydrogenase (ubiquinone) activity	--	--	KOG4668	NADH dehydrogenase subunits 2, 5, and related proteins
comp49644_c2	255	-8.87238	5.9984e-20	2.20285e-18	348665046	EGZ04882.1	353	5.9e-42	hypothetical protein PHYSODRAFT_291312 [Phytophthora sojae]	51235476	AY598622.1	252	3.45e-128	Pythium aphanidermatum strain CBS 118.80 internal transcribed spacer 1, 5.8S ribosomal RNA gene, and internal transcribed spacer 2, complete sequence; and large subunit ribosomal RNA gene, partial sequence	pic:PICST_57317	69	5.02e-12	--	--	--	--	--	--	--	--	--	--	--	--	--	--	--	--	--
comp29649_c0	224	-8.5385	2.88514e-52	2.83639e-50	397603475	EJK58437.1	182	3.03e-16	hypothetical protein THAOC_21438 [Thalassiosira oceanica]	387912493	AB721049.1	224	1.1e-112	Uncultured freshwater eukaryote gene for 18S rRNA, partial sequence, clone: SB8_2010	tad:TRIADDRAFT_62289	181	1.78e-15	--	--	--	--	--	--	--	--	--	--	--	--	--	--	--	--	--
comp68092_c2	427	-8.17408	3.06356e-23	1.32125e-21	55168340	AAV44205.1	74	1.15e-15	unknow protein [Oryza sativa Japonica Group]	146705942	EF555688.1	306	5.86e-158	Uncultured Bacteroidetes bacterium clone SLc2.G05_L1 16S ribosomal RNA gene, partial sequence	hmo:HM1_3148	155	2.15e-11	--	--	--	--	--	--	--	--	--	--	--	--	--	--	--	--	--
comp64990_c0	282	-8.10618	5.89356e-12	1.31292e-10	--	--	--	--	--	381368402	AP012319.1	140	7.05e-66	Actinoplanes missouriensis 431 DNA, complete genome	--	--	--	--	--	--	--	--	--	--	--	--	--	--	--	--	--	--	--	--
comp49644_c1	386	-7.9024	1.85016e-36	1.2435e-34	242805359	EED14557.1	65	9.99e-14	hypothetical protein TSTA_040370 [Talaromyces stipitatus ATCC 10500]	33520250	AY273995.1	371	0	Pythium monospermum large subunit ribosomal RNA gene, partial sequence	sbi:SORBI_1962s002010	130	2.36e-08	--	--	--	--	--	--	--	--	--	--	--	--	--	--	--	--	--
comp29702_c0	377	-7.62387	9.86098e-153	3.85382e-150	--	--	--	--	--	315258334	HQ237488.1	363	0	Pythium myriotylum isolate PCTu237 18S ribosomal RNA gene, partial sequence; internal transcribed spacer 1, 5.8S ribosomal RNA gene, and internal transcribed spacer 2, complete sequence; and 28S ribosomal RNA gene, partial sequence	--	--	--	--	--	--	--	--	--	--	--	--	--	--	--	--	--	--	--	--
comp67757_c4	2279	-7.548	1.45329e-54	1.49854e-52	358346026	AES84212.1	81	1.42e-19	Cell wall-associated hydrolase, partial [Medicago truncatula]	374096398	CP003275.1	1995	0	Streptomyces hygroscopicus subsp. jinggangensis 5008, complete genome	cef:CE1543	279	1.34e-24	--	--	--	Q3BAI2	117	7.2e-06	Uncharacterized protein ORF91	--	--	--	--	--	--	--	--	--	--
comp55597_c0	443	-7.26004	1.01962e-07	1.49017e-06	356501211	XP_003519420.1	432	3.93e-51	PREDICTED: abscisic acid receptor PYL5-like [Glycine max]	302785635	XM_002974543.1	81	7.27e-33	Selaginella moellendorffii hypothetical protein, mRNA	pop:POPTR_416581	413	7.22e-49	K14496	abscisic acid receptor PYR/PYL family	http://www.genome.jp/dbget-bin/www_bget?ko:K14496	O80920	392	3.65e-46	Abscisic acid receptor PYL4	PF00407	Pathogenesis-related protein Bet v I family	GO:0006952//GO:0009607	defense response//response to biotic stimulus	--	--	--	--	--	--
comp66607_c0	1028	-7.26004	1.01962e-07	1.49017e-06	356527268	XP_003532234.1	353	4.85e-37	PREDICTED: uncharacterized protein LOC100500599 [Glycine max]	--	--	--	--	--	vvi:100255885	181	2.88e-13	--	--	--	P25272	278	1.62e-27	Kunitz-type trypsin inhibitor KTI1	PF00197//PF00957	Trypsin and protease inhibitor//Synaptobrevin	GO:0016192	vesicle-mediated transport	GO:0004866	endopeptidase inhibitor activity	GO:0016021	integral to membrane	--	--
comp63422_c0	237	-7.19668	3.15967e-07	4.31132e-06	--	--	--	--	--	312861044	HM750092.1	207	3.3e-103	Uncultured bacterium clone PS07-5-78 16S ribosomal RNA gene, partial sequence	--	--	--	--	--	--	--	--	--	--	--	--	--	--	--	--	--	--	--	--
comp37988_c0	547	-7.1229	4.52277e-08	6.91322e-07	198041659	BAF62404.1	182	1.16e-13	actin, gamma 1 [Pan troglodytes verus]	298162234	HM070369.1	532	0	Tetranychus sp. AP-2010 voucher MZSPAC 00030 18S ribosomal RNA gene, partial sequence	bta:100337302	182	2.62e-14	--	--	--	--	--	--	--	--	--	--	--	GO:0005524	ATP binding	--	--	--	--
comp63308_c5	363	-7.11627	6.13335e-13	1.47986e-11	--	--	--	--	--	29725925	AY244371.1	288	4.98e-148	Rhizobium tropici strain USDA 9030 23S ribosomal RNA gene, partial sequence	cef:CE1543	128	3.02e-07	--	--	--	--	--	--	--	PF11575	FhuF 2Fe-2S C-terminal domain	--	--	GO:0051537	2 iron, 2 sulfur cluster binding	--	--	--	--
comp59642_c1	263	-7.10154	4.06479e-07	5.46855e-06	224159219	EEF07696.1	213	2.11e-20	predicted protein [Populus trichocarpa]	345646659	JF515532.1	263	2.74e-134	Uncultured Leptothrix sp. clone S-LFR196 16S ribosomal RNA gene, partial sequence	lcr:LCRIS_01651	261	1.46e-27	--	--	--	--	--	--	--	--	--	--	--	GO:0046872//GO:0016491	metal ion binding//oxidoreductase activity	--	--	--	--
comp67100_c5	284	-7.06206	1.42241e-23	6.21072e-22	--	--	--	--	--	345466942	AB659254.1	284	6.34e-146	Uncultured bacterium RNA for 16S rRNA, partial sequence, clone: B1001R003_A14	bmj:BMULJ_05098	119	3.57e-07	--	--	--	--	--	--	--	--	--	--	--	--	--	--	--	--	--
comp68177_c2	247	-7.04903	6.26408e-07	8.24857e-06	--	--	--	--	--	291260946	GU926048.1	159	1.66e-76	Uncultured bacterium clone F5K2Q4C04IOU53 23S ribosomal RNA gene, partial sequence	--	--	--	--	--	--	--	--	--	--	--	--	--	--	--	--	--	--	--	--
comp68092_c1	434	-6.94847	5.52323e-21	2.14269e-19	--	--	--	--	--	269812125	GU138663.1	317	4.58e-164	Pythium ultimum culture-collection CBS:398.51 mitochondrion, complete genome	--	--	--	--	--	--	--	--	--	--	--	--	--	--	--	--	--	--	--	--
comp71672_c0	228	-6.90556	1.83585e-20	6.89392e-19	--	--	--	--	--	394795725	JX069046.1	228	6.69e-115	Uncultured eukaryote clone Spring_26 18S ribosomal RNA gene, partial sequence	--	--	--	--	--	--	--	--	--	--	--	--	--	--	--	--	--	--	--	--
comp68526_c6	1072	-6.89009	2.15589e-06	2.62085e-05	--	--	--	--	--	209954133	FM179380.1	138	3.79e-64	Vitis vinifera complete mitochondrial genome, cultivar Pinot noir clone ENTAV115	--	--	--	--	--	--	--	--	--	--	--	--	--	--	--	--	--	--	--	--
comp69106_c4	3081	-6.84271	4.10083e-11	8.43508e-10	323435050	CBL52052.1	593	5.95e-68	hypothetical protein (mitochondrion) [Beta vulgaris subsp. maritima]	387812449	JN872551.2	804	0	Lotus japonicus strain MG-20 mitochondrion, complete genome	vvi:7498548	556	2.89e-63	--	--	--	P93318	89	4.2e-30	Uncharacterized mitochondrial protein AtMg00660	PF08702//PF06160//PF04494//PF04632//PF02627//PF05531//PF06009//PF01544//PF01754//PF01763//PF04513//PF06008//PF01920	Fibrinogen alpha/beta chain family//Septation ring formation regulator, EzrA//WD40 associated region in TFIID subunit//Fusaric acid resistance protein family//Carboxymuconolactone decarboxylase family//Nucleopolyhedrovirus P10 protein//Laminin Domain II//CorA-like Mg2+ transporter protein//A20-like zinc finger//Herpesvirus UL6 like//Baculovirus polyhedron envelope protein, PEP, C terminus//Lamini…	GO:0030001//GO:0000921//GO:0006457//GO:0007165//GO:0006323//GO:0007155//GO:0006355//GO:0030168//GO:0055114//GO:0030334//GO:0030155//GO:0006810//GO:0055085//GO:0045995//GO:0051258	metal ion transport//septin ring assembly//protein folding//signal transduction//DNA packaging//cell adhesion//regulation of transcription, DNA-dependent//platelet activation//oxidation-reduction process//regulation of cell migration//regulation of cell adhesion//transport//transmembrane transport//regulation of embryonic development//protein polymerization	GO:0005102//GO:0046873//GO:0003677//GO:0030674//GO:0008270//GO:0051920//GO:0051082//GO:0005198	receptor binding//metal ion transmembrane transporter activity//DNA binding//protein binding, bridging//zinc ion binding//peroxiredoxin activity//unfolded protein binding//structural molecule activity	GO:0016020//GO:0019028//GO:0016272//GO:0005604//GO:0005577//GO:0005606//GO:0016021//GO:0005739//GO:0005886//GO:0005634//GO:0019031//GO:0005940	membrane//viral capsid//prefoldin complex//basement membrane//fibrinogen complex//laminin-1 complex//integral to membrane//mitochondrion//plasma membrane//nucleus//viral envelope//septin ring	KOG0992	Uncharacterized conserved protein
comp68092_c4	220	-6.79462	2.69169e-34	1.694e-32	--	--	--	--	--	384156991	JQ419600.1	205	3.92e-102	Actinomadura sp. L2003 16S ribosomal RNA gene, partial sequence	--	--	--	--	--	--	--	--	--	--	--	--	--	--	--	--	--	--	--	--
comp67445_c2	1832	-6.68554	6.99778e-19	2.421e-17	--	--	--	--	--	193084610	EU795181.1	72	3.2e-27	Uncultured bacterium HF0070_02E07 genomic sequence	--	--	--	--	--	--	--	--	--	--	--	--	--	--	--	--	--	--	--	--
comp65120_c0	272	-6.63677	6.52053e-10	1.19108e-08	--	--	--	--	--	--	--	--	--	--	--	--	--	--	--	--	--	--	--	--	--	--	--	--	--	--	--	--	--	--
comp49630_c0	2409	-6.57024	1.4914e-09	2.64938e-08	330318694	AEC11007.1	278	1.59e-26	photosystem II protein K [Camellia sinensis]	13358958	AP002983.1	34	5.63e-06	Lotus japonicus chloroplast DNA, complete genome	vvi:4025108	265	9.4e-25	K02712	photosystem II PsbK protein	http://www.genome.jp/dbget-bin/www_bget?ko:K02712	Q09X34	267	4.98e-26	Photosystem II reaction center protein K	PF07127//PF02532//PF02533	Late nodulin protein//Photosystem II reaction centre I protein (PSII 4.8 kDa protein)//Photosystem II 4 kDa reaction centre component	GO:0015979//GO:0009878	photosynthesis//nodule morphogenesis	GO:0046872	metal ion binding	GO:0009539//GO:0016020//GO:0009523	photosystem II reaction center//membrane//photosystem II	--	--
comp53289_c0	411	-6.55423	2.11472e-05	0.000222256	--	--	--	--	--	--	--	--	--	--	--	--	--	--	--	--	--	--	--	--	--	--	--	--	--	--	--	--	--	--
comp67434_c0	560	-6.52645	8.20569e-06	9.21133e-05	308450159	EFO92753.1	351	1.52e-39	hypothetical protein CRE_03576 [Caenorhabditis remanei]	361057412	CP003178.1	476	0	Niastella koreensis GR20-10, complete genome	bpi:BPLAN_333	386	2.15e-44	--	--	--	--	--	--	--	--	--	--	--	--	--	--	--	--	--
comp65018_c1	260	-6.30937	3.03749e-25	1.42875e-23	--	--	--	--	--	291259865	GU924967.1	156	8.2e-75	Uncultured bacterium clone F5K2Q4C04IUMU7 23S ribosomal RNA gene, partial sequence	--	--	--	--	--	--	--	--	--	--	--	--	--	--	--	--	--	--	--	--
comp49719_c0	580	-6.27924	3.94249e-08	6.0643e-07	356540009	XP_003538484.1	281	5.92e-28	PREDICTED: abscisic acid receptor PYL6-like [Glycine max]	--	--	--	--	--	vvi:100247490	212	6.79e-19	K14496	abscisic acid receptor PYR/PYL family	http://www.genome.jp/dbget-bin/www_bget?ko:K14496	O80920	196	3.94e-17	Abscisic acid receptor PYL4	--	--	--	--	--	--	--	--	--	--
comp67558_c4	453	-6.27628	5.35395e-21	2.07957e-19	55168340	AAV44205.1	95	1.81e-17	unknow protein [Oryza sativa Japonica Group]	164508103	AM410034.1	390	0	Uncultured bacterium partial 16S rRNA gene, clone d6-84	lcr:LCRIS_00452	306	5.24e-33	--	--	--	--	--	--	--	--	--	--	--	--	--	--	--	--	--
comp37961_c0	3108	-6.26219	7.45879e-80	1.18651e-77	13518495	BAB33253.1	749	0	hypothetical protein [Lotus japonicus]	13358958	AP002983.1	748	0	Lotus japonicus chloroplast DNA, complete genome	pop:Poptr_cp087	489	1.92e-47	--	--	--	Q9BBN6	749	0	Putative membrane protein ycf1	PF02378//PF00073//PF07178//PF03798	Phosphotransferase system, EIIC//picornavirus capsid protein//TraL protein//TLC domain	GO:0000746//GO:0009401	conjugation//phosphoenolpyruvate-dependent sugar phosphotransferase system	GO:0005351//GO:0008982//GO:0005198	sugar:hydrogen symporter activity//protein-N(PI)-phosphohistidine-sugar phosphotransferase activity//structural molecule activity	GO:0016020//GO:0019867//GO:0019028//GO:0016021	membrane//outer membrane//viral capsid//integral to membrane	--	--
comp56658_c0	213	-6.09962	0.000254516	0.00216643	357475953	AES90459.1	169	5.98e-14	hypothetical protein MTR_4g091430 [Medicago truncatula]	220962111	CP001340.1	189	2.96e-93	Caulobacter crescentus NA1000, complete genome	pmx:PERMA_1936	147	1.04e-10	--	--	--	--	--	--	--	--	--	--	--	--	--	--	--	--	--
comp58894_c0	236	-6.09868	0.000144718	0.00128541	--	--	--	--	--	328684475	JF440702.1	147	7.42e-70	Auricularia delicata strain AD5424 28S ribosomal RNA gene, partial sequence; intergenic spacer 1, complete sequence; and 5S ribosomal RNA gene, partial sequence	--	--	--	--	--	--	--	--	--	--	--	--	--	--	--	--	--	--	--	--
comp67100_c2	427	-6.09654	0.000258305	0.00219338	357436223	AES58638.1	284	1.58e-30	hypothetical protein MTR_1g006700 [Medicago truncatula]	109689796	AC145156.61	210	1.36e-104	Medicago truncatula clone mth2-7h6, complete sequence	--	--	--	--	--	--	--	--	--	--	--	--	--	--	--	--	--	--	--	--
comp62953_c3	281	-6.0764	0.000284393	0.00239053	325089337	EGC42647.1	160	3.25e-12	transcript antisense to ribosomal RNA protein [Ajellomyces capsulatus H88]	375155739	JQ311088.1	134	1.52e-62	Uncultured soil fungus clone OTU97-332 28S ribosomal RNA gene, partial sequence	nve:NEMVE_v1g76780	140	4.78e-10	--	--	--	Q8TGM6	137	2.15e-10	Protein TAR1	--	--	--	--	--	--	--	--	--	--
comp65012_c0	246	-6.06219	2.19404e-27	1.09377e-25	--	--	--	--	--	301218616	HM681965.1	211	2.05e-105	Uncultured bacterium clone GB7N87001BTQLO small subunit ribosomal RNA gene, partial sequence	--	--	--	--	--	--	--	--	--	--	--	--	--	--	--	--	--	--	--	--
comp59207_c2	214	-5.99701	0.00041124	0.00333971	298283537	ADI72888.1	167	2.33e-14	hypothetical protein, partial [Ophiocordyceps unilateralis]	375305426	JF975386.1	62	1.18e-22	Prorodon sp. QZ-2012 28S ribosomal RNA gene, partial sequence	smo:SELMODRAFT_139061	163	1.2e-13	--	--	--	--	--	--	--	--	--	--	--	--	--	--	--	--	--
comp65253_c2	482	-5.96493	1.2417e-89	2.42637e-87	222838027	EEE76392.1	225	6.51e-22	predicted protein [Populus trichocarpa]	323371659	CP002521.1	372	0	Acidovorax avenae subsp. avenae ATCC 19860, complete genome	bmj:BMULJ_05093	160	6.06e-12	--	--	--	--	--	--	--	--	--	--	--	--	--	--	--	--	--
comp70059_c0	404	-5.9647	0	0	357436101	AES58577.1	235	3.29e-55	ATP synthase subunit alpha [Medicago truncatula]	163638743	EU307403.1	317	4.23e-164	Arachis hypogaea cultivar 75(2)-3-21 19S ribosomal RNA gene, partial sequence; mitochondrial	--	--	--	--	--	--	--	--	--	--	--	--	GO:0042777//GO:0015991//GO:0022904	plasma membrane ATP synthesis coupled proton transport//ATP hydrolysis coupled proton transport//respiratory electron transport chain	GO:0009055//GO:0020037//GO:0005524//GO:0004129//GO:0005507//GO:0046933//GO:0046961	electron carrier activity//heme binding//ATP binding//cytochrome-c oxidase activity//copper ion binding//hydrogen ion transporting ATP synthase activity, rotational mechanism//proton-transporting ATPase activity, rotational mechanism	GO:0045261//GO:0016021//GO:0005886	proton-transporting ATP synthase complex, catalytic core F(1)//integral to membrane//plasma membrane	--	--
comp64498_c0	8378	-5.94831	0	0	357471543	AES88253.1	987	5.41e-115	30S ribosomal protein S11 [Medicago truncatula]	148607972	EF534108.1	202	8.03e-99	Beta vulgaris chloroplast sequence	vvi:4025131	1010	5.7e-120	K03040	DNA-directed RNA polymerase subunit alpha [EC:2.7.7.6]	http://www.genome.jp/dbget-bin/www_bget?ko:K03040	Q49KW6	1001	7.4e-120	DNA-directed RNA polymerase subunit alpha	PF00181//PF03118//PF05695//PF00203//PF00238//PF03947//PF00638//PF00189//PF00751//PF01000//PF00276//PF09280//PF01147//PF00444//PF00252//PF00410//PF00411//PF01193	Ribosomal Proteins L2, RNA binding domain//Bacterial RNA polymerase, alpha chain C terminal domain//Plant protein of unknown function (DUF825)//Ribosomal protein S19//Ribosomal protein L14p/L23e//Ribosomal Proteins L2, C-terminal domain//RanBP1 domain//Ribosomal protein S3, C-terminal domain//DM DNA binding domain//RNA polymerase Rpb3/RpoA insert domain//Ribosomal protein L23//XPC-binding domain/…	GO:0046907//GO:0006355//GO:0006289//GO:0006351//GO:0007548//GO:0043161//GO:0006412	intracellular transport//regulation of transcription, DNA-dependent//nucleotide-excision repair//transcription, DNA-dependent//sex differentiation//proteasomal ubiquitin-dependent protein catabolic process//translation	GO:0003677//GO:0005524//GO:0005184//GO:0046983//GO:0043565//GO:0003735//GO:0003899//GO:0003684	DNA binding//ATP binding//neuropeptide hormone activity//protein dimerization activity//sequence-specific DNA binding//structural constituent of ribosome//DNA-directed RNA polymerase activity//damaged DNA binding	GO:0005840//GO:0005576//GO:0009507//GO:0005634//GO:0005622	ribosome//extracellular region//chloroplast//nucleus//intracellular	KOG0438	Mitochondrial/chloroplast ribosomal protein L2
comp67100_c1	1697	-5.91879	0	0	357436123	AES58588.1	122	1.63e-32	Ribosomal protein S10 [Medicago truncatula]	198241633	EU982414.1	844	0	Arachis hypogaea cultivar JL24 16S ribosomal RNA gene, partial sequence; mitochondrial	lcr:LCRIS_00452	299	5.18e-29	--	--	--	--	--	--	--	PF00451	Scorpion short toxin	GO:0006412//GO:0009405	translation//pathogenesis	GO:0008200//GO:0003735	ion channel inhibitor activity//structural constituent of ribosome	GO:0005840//GO:0005576	ribosome//extracellular region	--	--
comp63958_c0	486	-5.89641	4.73516e-58	5.22286e-56	321452406	EFX63797.1	199	1.49e-17	hypothetical protein DAPPUDRAFT_118838 [Daphnia pulex]	124257968	CP000555.1	331	8.53e-172	Methylibium petroleiphilum PM1, complete genome	pmx:PERMA_1936	227	9.24e-21	--	--	--	--	--	--	--	--	--	--	--	--	--	--	--	--	--
comp58689_c0	2006	-5.89284	2.37738e-80	3.8594e-78	357488199	AES97345.1	261	7.88e-21	RRNA intron-encoded homing endonuclease [Medicago truncatula]	32968177	AJ577394.1	1746	0	Cicer arietinum 18S rRNA gene, 5.8S rRNA gene, IGS, ITS1 and ITS2, clone CanrDNA	pop:POPTR_934716	295	5.65e-29	--	--	--	--	--	--	--	--	--	--	--	--	--	--	--	--	--
comp60222_c1	223	-5.88913	3.35903e-11	6.96813e-10	126566038	ABO20848.1	170	2.25e-14	cytochrome P450-like TBP protein [Lilium longiflorum]	299764602	GQ919079.1	166	1.91e-80	Saprolegnia australis 28S large subunit ribosomal RNA gene, partial sequence	uma:UM05244.1	140	8.33e-10	--	--	--	--	--	--	--	--	--	--	--	--	--	--	--	--	--
comp64498_c1	4812	-5.88562	5.33234e-85	9.48318e-83	357467749	AES86356.1	721	0	NAD(P)H-quinone oxidoreductase subunit H [Medicago truncatula]	218135405	AC159123.30	171	7.87e-82	Medicago truncatula chromosome 4 clone mth2-135p20, complete sequence	vvi:4025072	1942	0	K05579	NADH dehydrogenase I subunit 7 [EC:1.6.5.3]	http://www.genome.jp/dbget-bin/www_bget?ko:K05579	Q2PMN8	1977	0	NAD(P)H-quinone oxidoreductase subunit H, chloroplastic	PF00312//PF00499//PF00346//PF00146	Ribosomal protein S15//NADH-ubiquinone/plastoquinone oxidoreductase chain 6//Respiratory-chain NADH dehydrogenase, 49 Kd subunit//NADH dehydrogenase	GO:0055114//GO:0006412	oxidation-reduction process//translation	GO:0016651//GO:0051287//GO:0046872//GO:0051539//GO:0048038//GO:0003735//GO:0008137	oxidoreductase activity, acting on NADH or NADPH//NAD binding//metal ion binding//4 iron, 4 sulfur cluster binding//quinone binding//structural constituent of ribosome//NADH dehydrogenase (ubiquinone) activity	GO:0016020//GO:0005840//GO:0005622//GO:0009579	membrane//ribosome//intracellular//thylakoid	KOG2870	NADH:ubiquinone oxidoreductase, NDUFS2/49 kDa subunit
comp49629_c1	2422	-5.79152	0	0	357488199	AES97345.1	220	1.01e-15	RRNA intron-encoded homing endonuclease [Medicago truncatula]	32968177	AJ577394.1	144	4.02e-67	Cicer arietinum 18S rRNA gene, 5.8S rRNA gene, IGS, ITS1 and ITS2, clone CanrDNA	pop:POPTR_934716	295	1.04e-28	--	--	--	Q8TGM5	146	1.14e-09	Putative uncharacterized protein ART3	--	--	--	--	--	--	--	--	--	--
comp61097_c0	14927	-5.76168	3.00082e-71	4.16641e-69	226425245	ACO53622.1	2409	0	beta-carboxyltransferase 1 [Arachis hypogaea]	261291410	FJ719830.1	1587	0	Arachis hypogaea acetyl-CoA carboxylase carboxyltransferase beta subunit mRNA, complete cds	pop:Poptr_cp032	1693	0	K01963	acetyl-CoA carboxylase carboxyl transferase subunit beta	http://www.genome.jp/dbget-bin/www_bget?ko:K01963	Q9BBS1	1883	0	Acetyl-coenzyme A carboxylase carboxyl transferase subunit beta, chloroplastic	PF01788//PF10233//PF00796//PF02529//PF01084//PF00284//PF01039//PF02392//PF03040//PF00471//PF04061//PF00283//PF00164//PF04537//PF09402//PF01701//PF04159//PF01333//PF00453//PF02790	PsbJ//Uncharacterized conserved protein CG6151-P//Photosystem I reaction centre subunit VIII//Cytochrome B6-F complex subunit 5//Ribosomal protein S18//Lumenal portion of Cytochrome b559, alpha (gene psbE) subunit//Carboxyl transferase domain//Ycf4//CemA family//Ribosomal protein L33//ORMDL family//Cytochrome b559, alpha (gene psbE) and beta (gene psbF)subunits//Ribosomal protein S12//Herpesvirus…	GO:0019067//GO:0022900//GO:0006412//GO:0015979	viral assembly, maturation, egress, and release//electron transport chain//translation//photosynthesis	GO:0005506//GO:0016874//GO:0005507//GO:0003735//GO:0019843//GO:0009055//GO:0020037//GO:0004129//GO:0046872	iron ion binding//ligase activity//copper ion binding//structural constituent of ribosome//rRNA binding//electron carrier activity//heme binding//cytochrome-c oxidase activity//metal ion binding	GO:0005840//GO:0016020//GO:0031361//GO:0009523//GO:0009512//GO:0016021//GO:0009539//GO:0005622//GO:0005639//GO:0009579//GO:0009536//GO:0009522	ribosome//membrane//integral to thylakoid membrane//photosystem II//cytochrome b6f complex//integral to membrane//photosystem II reaction center//intracellular//integral to nuclear inner membrane//thylakoid//plastid//photosystem I	KOG0540	3-Methylcrotonyl-CoA carboxylase, non-biotin containing subunit/Acetyl-CoA carboxylase carboxyl transferase, subunit beta
comp57944_c2	2773	-5.73871	4.83969e-06	5.60371e-05	--	--	--	--	--	--	--	--	--	--	--	--	--	--	--	--	--	--	--	--	PF06645	Microsomal signal peptidase 12 kDa subunit (SPC12)	GO:0006465	signal peptide processing	GO:0008233	peptidase activity	GO:0016021//GO:0005787	integral to membrane//signal peptidase complex	--	--
comp67208_c2	962	-5.69436	3.52228e-08	5.44174e-07	323435034	CBL52070.1	432	1.34e-49	hypothetical protein (mitochondrion) [Beta vulgaris subsp. maritima]	387812449	JN872551.2	841	0	Lotus japonicus strain MG-20 mitochondrion, complete genome	rcu:RCOM_1651940	163	1.03e-29	--	--	--	--	--	--	--	--	--	--	--	--	--	GO:0005739	mitochondrion	--	--
comp60454_c2	852	-5.68956	2.36053e-05	0.000246454	357436159	AES58606.1	252	2.72e-21	Mitochondrial protein, putative [Medicago truncatula]	306490534	HQ189519.1	44	5.36e-12	Glomus irregulare strain DAOM-197198 mitochondrion, complete genome	pmx:PERMA_1936	214	4.97e-18	--	--	--	Q3BAI2	140	8.99e-10	Uncharacterized protein ORF91	--	--	--	--	--	--	--	--	--	--
comp70050_c0	592	-5.65163	0	0	357436101	AES58577.1	261	3.23e-23	ATP synthase subunit alpha [Medicago truncatula]	387812449	JN872551.2	589	0	Lotus japonicus strain MG-20 mitochondrion, complete genome	hmo:HM1_3148	162	5.48e-12	--	--	--	--	--	--	--	--	--	GO:0042777//GO:0015991//GO:0022904	plasma membrane ATP synthesis coupled proton transport//ATP hydrolysis coupled proton transport//respiratory electron transport chain	GO:0009055//GO:0020037//GO:0005524//GO:0004129//GO:0005507//GO:0046933//GO:0046961	electron carrier activity//heme binding//ATP binding//cytochrome-c oxidase activity//copper ion binding//hydrogen ion transporting ATP synthase activity, rotational mechanism//proton-transporting ATPase activity, rotational mechanism	GO:0045261//GO:0016021//GO:0005886	proton-transporting ATP synthase complex, catalytic core F(1)//integral to membrane//plasma membrane	--	--
comp67100_c3	1031	-5.64032	2.76348e-27	1.37117e-25	357436101	AES58577.1	403	2.71e-40	ATP synthase subunit alpha [Medicago truncatula]	387812449	JN872551.2	130	1.02e-59	Lotus japonicus strain MG-20 mitochondrion, complete genome	bmj:BMULJ_05098	216	2.13e-19	--	--	--	--	--	--	--	--	--	GO:0042777//GO:0015991//GO:0022904	plasma membrane ATP synthesis coupled proton transport//ATP hydrolysis coupled proton transport//respiratory electron transport chain	GO:0009055//GO:0020037//GO:0005524//GO:0004129//GO:0005507//GO:0046933//GO:0046961	electron carrier activity//heme binding//ATP binding//cytochrome-c oxidase activity//copper ion binding//hydrogen ion transporting ATP synthase activity, rotational mechanism//proton-transporting ATPase activity, rotational mechanism	GO:0045261//GO:0016021//GO:0005886	proton-transporting ATP synthase complex, catalytic core F(1)//integral to membrane//plasma membrane	--	--
comp29650_c0	241	-5.63311	5.21038e-42	4.07259e-40	--	--	--	--	--	121281912	EF157669.1	76	2.24e-30	Uncultured beta proteobacterium CBNPD1 BAC clone 578 genomic sequence	--	--	--	--	--	--	--	--	--	--	--	--	--	--	--	--	--	--	--	--
comp68544_c6	975	-5.57093	2.61477e-131	8.03623e-129	308450159	EFO92753.1	524	1.53e-63	hypothetical protein CRE_03576 [Caenorhabditis remanei]	124257968	CP000555.1	893	0	Methylibium petroleiphilum PM1, complete genome	bmj:BMULJ_05090	947	1.24e-125	--	--	--	--	--	--	--	--	--	--	--	--	--	--	--	--	--
comp49631_c0	8658	-5.55583	7.89757e-38	5.51889e-36	157689168	ABV65140.1	2462	0	ATP synthase CF1 beta subunit [Staphylea colchica]	389403287	JN673818.2	105	6.94e-45	Millettia pinnata chloroplast, complete genome	vvi:4025008	2457	0	--	--	--	Q95DR6	2492	0	ATP synthase subunit beta, chloroplastic	PF00329//PF00004//PF02823//PF03193//PF01637//PF01058//PF00401//PF00910//PF02874//PF00006//PF00306//PF00931//PF00016//PF00507//PF02788	Respiratory-chain NADH dehydrogenase, 30 Kd subunit//ATPase family associated with various cellular activities (AAA)//ATP synthase, Delta/Epsilon chain, beta-sandwich domain//Protein of unknown function, DUF258//Archaeal ATPase//NADH ubiquinone oxidoreductase, 20 Kd subunit//ATP synthase, Delta/Epsilon chain, long alpha-helix domain//RNA helicase//ATP synthase alpha/beta family, beta-barrel domai…	GO:0046034//GO:0055114//GO:0015992//GO:0015986//GO:0015991//GO:0015977	ATP metabolic process//oxidation-reduction process//proton transport//ATP synthesis coupled proton transport//ATP hydrolysis coupled proton transport//carbon fixation	GO:0000287//GO:0003723//GO:0005524//GO:0051539//GO:0008137//GO:0046933//GO:0046961//GO:0003724//GO:0016984//GO:0003924//GO:0043531//GO:0016820//GO:0048038//GO:0005525	magnesium ion binding//RNA binding//ATP binding//4 iron, 4 sulfur cluster binding//NADH dehydrogenase (ubiquinone) activity//hydrogen ion transporting ATP synthase activity, rotational mechanism//proton-transporting ATPase activity, rotational mechanism//RNA helicase activity//ribulose-bisphosphate carboxylase activity//GTPase activity//ADP binding//hydrolase activity, acting on acid anhydrides, …	GO:0045261//GO:0016469//GO:0033178//GO:0009536	proton-transporting ATP synthase complex, catalytic core F(1)//proton-transporting two-sector ATPase complex//proton-transporting two-sector ATPase complex, catalytic domain//plastid	KOG1350	F0F1-type ATP synthase, beta subunit
comp68745_c1	846	-5.52798	7.18896e-81	1.19149e-78	357437871	AES59462.1	189	1.65e-15	hypothetical protein MTR_1g019670 [Medicago truncatula]	--	--	--	--	--	pop:POPTR_564129	134	8.33e-08	--	--	--	--	--	--	--	PF10591	Secreted protein acidic and rich in cysteine Ca binding region	GO:0007165	signal transduction	GO:0005509	calcium ion binding	GO:0005578	proteinaceous extracellular matrix	--	--
comp65973_c0	1941	-5.52353	4.34104e-35	2.80449e-33	356559821	XP_003548195.1	1302	5.3e-171	PREDICTED: transcription factor MYC2-like [Glycine max]	70779956	DQ099279.1	420	0	Arachis hypogaea clone Ah-331 microsatellite sequence	pop:POPTR_552325	1101	1.92e-140	--	--	--	Q39204	273	1.05e-23	Transcription factor MYC2	PF02304	Scaffold protein B	GO:0019069	viral capsid assembly	--	--	GO:0046729	viral procapsid	KOG3561	Aryl-hydrocarbon receptor nuclear translocator
comp63064_c0	3594	-5.46808	6.05502e-13	1.46207e-11	334184165	AEC06084.1	673	1.98e-77	uncharacterized protein [Arabidopsis thaliana]	308206734	HM367685.1	1688	0	Vigna radiata mitochondrion, complete genome	osa:6450162	543	1.43e-58	K03878	NADH dehydrogenase I subunit 1 [EC:1.6.5.3]	http://www.genome.jp/dbget-bin/www_bget?ko:K03878	P31839	564	1.78e-62	NADH-ubiquinone oxidoreductase chain 1	PF00146	NADH dehydrogenase	GO:0055114	oxidation-reduction process	--	--	GO:0016020	membrane	KOG4770	NADH dehydrogenase subunit 1
comp64215_c1	2782	-5.45524	3.10649e-93	6.34445e-91	357488201	AES97346.1	134	0	hypothetical protein MTR_5g051050, partial [Medicago truncatula]	210143279	AK286061.1	2537	0	Glycine max cDNA, clone: GMFL01-21-C10	ppp:PHYPADRAFT_156555	523	4e-59	--	--	--	Q8TGM7	192	6.84e-16	Putative uncharacterized protein ART2	--	--	--	--	--	--	--	--	--	--
comp49644_c4	208	-5.45164	1.27565e-08	2.0624e-07	--	--	--	--	--	338798220	HQ665281.1	208	7.89e-104	Pythium sulcatum isolate CBS 603.73 28S large subunit ribosomal RNA gene, partial sequence	--	--	--	--	--	--	--	--	--	--	--	--	--	--	--	--	--	--	--	--
comp66689_c0	445	-5.37758	3.01716e-08	4.69343e-07	--	--	--	--	--	336031356	CP001830.1	338	9.96e-176	Sinorhizobium meliloti SM11, complete genome	bmj:BMULJ_05092	89	5.62e-13	--	--	--	--	--	--	--	--	--	--	--	--	--	--	--	--	--
comp57120_c0	5406	-5.34446	4.39391e-62	5.24881e-60	149390353	ABR01429.1	2761	0	photosystem I P700 apoprotein A2 [Dioscorea elephantipes]	389403287	JN673818.2	216	8.54e-107	Millettia pinnata chloroplast, complete genome	pop:Poptr_cp021	2750	0	K02690	photosystem I core protein Ib	http://www.genome.jp/dbget-bin/www_bget?ko:K02690	A6MMK6	2761	0	Photosystem I P700 chlorophyll a apoprotein A2	PF00515//PF02171//PF00223//PF07721//PF01125//PF00253	Tetratricopeptide repeat//Piwi domain//Photosystem I psaA/psaB protein//Tetratricopeptide repeat//G10 protein//Ribosomal protein S14p/S29e	GO:0018298//GO:0022900//GO:0006412//GO:0015979	protein-chromophore linkage//electron transport chain//translation//photosynthesis	GO:0005515//GO:0051539//GO:0016168//GO:0003735//GO:0016491//GO:0042802//GO:0046872	protein binding//4 iron, 4 sulfur cluster binding//chlorophyll binding//structural constituent of ribosome//oxidoreductase activity//identical protein binding//metal ion binding	GO:0005840//GO:0009535//GO:0016021//GO:0005634//GO:0005622//GO:0009579//GO:0009522	ribosome//chloroplast thylakoid membrane//integral to membrane//nucleus//intracellular//thylakoid//photosystem I	KOG1741	Mitochondrial/chloroplast ribosomal protein S14/S29
comp62848_c1	218	-5.34103	1.94837e-08	3.09472e-07	--	--	--	--	--	379042455	CP003350.1	182	2.37e-89	Frateuria aurantia DSM 6220, complete genome	--	--	--	--	--	--	--	--	--	--	--	--	--	--	--	--	--	--	--	--
comp69360_c3	1318	-5.32471	7.42954e-162	3.17824e-159	301016726	BAJ11784.1	141	1.55e-46	dehydration responsive protein [Corchorus olitorius]	300072131	CP002039.1	1110	0	Herbaspirillum seropedicae SmR1, complete genome	bmj:BMULJ_05092	218	8.68e-47	--	--	--	--	--	--	--	PF05983	MED7 protein	GO:0006357	regulation of transcription from RNA polymerase II promoter	GO:0001104	RNA polymerase II transcription cofactor activity	GO:0016592	mediator complex	--	--
comp59702_c0	9708	-5.30454	0	0	358346026	AES84212.1	250	1.28e-18	Cell wall-associated hydrolase, partial [Medicago truncatula]	340807145	HQ664604.1	93	3.65e-38	Gunnera manicata ribosomal protein L2 (rpl2) and ribosomal protein L23 (rpl23) genes, complete cds; tRNA-Ile (trnI-CAU) gene, complete sequence; hypothetical chloroplast RF2 (ycf2) gene, complete cds; tRNA-Leu (trnL-CAA) gene, complete sequence; NADH-plastoquinone oxidoreductase subunit 2 (ndhB) and ribosomal protein S7 (rps7) genes, complete cds; ribosomal protein S12 (rps12) gene, exons 2, 3 an…	pop:POPTR_727749	801	2.93e-93	--	--	--	Q3BAI2	469	9.33e-52	Uncharacterized protein ORF91	PF11538	Snurportin1	--	--	GO:0005515	protein binding	--	--	--	--
comp65684_c2	3087	-5.25535	7.28892e-144	2.59256e-141	388509638	AFK42885.1	336	9.37e-34	unknown [Lotus japonicus]	357197295	JN872550.1	50	9.22e-15	Millettia pinnata mitochondrion, complete genome	osa:6450130	179	8.23e-13	--	--	--	P60116	183	1.87e-14	ATP synthase subunit 9, mitochondrial	PF00137//PF03083//PF00951	ATP synthase subunit C//MtN3/saliva family//Arterivirus GL envelope glycoprotein	GO:0015991	ATP hydrolysis coupled proton transport	GO:0015078	hydrogen ion transmembrane transporter activity	GO:0019031//GO:0016021//GO:0033177	viral envelope//integral to membrane//proton-transporting two-sector ATPase complex, proton-transporting domain	KOG3025	Mitochondrial F1F0-ATP synthase, subunit c/ATP9/proteolipid
comp67726_c0	209	-5.20459	1.95194e-07	2.74259e-06	--	--	--	--	--	--	--	--	--	--	--	--	--	--	--	--	--	--	--	--	--	--	--	--	--	--	--	--	--	--
comp68750_c0	4775	-5.19748	9.8917e-47	8.87058e-45	316996017	BAD83480.2	2314	0	NADH dehydrogenase subunit 4 [Nicotiana tabacum]	239764707	GQ220323.1	37	2.41e-07	Vitis vinifera strain PN40024 mitochondrion, partial genome	osa:6450121	2141	0	K03881	NADH dehydrogenase I subunit 4 [EC:1.6.5.3]	http://www.genome.jp/dbget-bin/www_bget?ko:K03881	P93313	140	3.3e-07	NADH-ubiquinone oxidoreductase chain 4	PF01059//PF00361	NADH-ubiquinone oxidoreductase chain 4, amino terminus//NADH-Ubiquinone/plastoquinone (complex I), various chains	GO:0006120//GO:0042773//GO:0055114	mitochondrial electron transport, NADH to ubiquinone//ATP synthesis coupled electron transport//oxidation-reduction process	GO:0008137	NADH dehydrogenase (ubiquinone) activity	--	--	KOG4668	NADH dehydrogenase subunits 2, 5, and related proteins
comp69687_c0	8023	-5.16492	2.50018e-105	5.9508e-103	840924	AAA67711.1	3177	0	maturase-related protein, partial (mitochondrion) [Glycine max]	--	--	3020	0	Glycine max Williams 82 mitochondrion NADH dehydrogenase subunit I (nad1) gene, exons D and E, partial cds, and maturase-related protein (mat-r) gene, complete cds	ath:ArthMp045	2911	0	--	--	--	P60621	2468	0	Cytochrome c oxidase subunit 1	PF01348//PF00078//PF08039//PF00115//PF00146	Type II intron maturase//Reverse transcriptase (RNA-dependent DNA polymerase)//Mitochondrial proteolipid//Cytochrome C and Quinol oxidase polypeptide I//NADH dehydrogenase	GO:0006397//GO:0055114//GO:0009060//GO:0006278	mRNA processing//oxidation-reduction process//aerobic respiration//RNA-dependent DNA replication	GO:0009055//GO:0003723//GO:0020037//GO:0005506//GO:0004129//GO:0003964	electron carrier activity//RNA binding//heme binding//iron ion binding//cytochrome-c oxidase activity//RNA-directed DNA polymerase activity	GO:0016020//GO:0016021//GO:0005739	membrane//integral to membrane//mitochondrion	KOG4768	Mitochondrial mRNA maturase
comp75776_c0	1135	-5.14471	3.56405e-07	4.82358e-06	91214131	ABC25113.1	994	2.21e-132	ribosomal protein S4 [Glycine max]	83595723	DQ317523.1	602	0	Glycine max cultivar PI 437654 chloroplast, complete genome	pop:Poptr_cp024	969	1.36e-128	--	--	--	Q2PMU5	994	1.89e-133	30S ribosomal protein S4, chloroplastic	PF00163//PF01479	Ribosomal protein S4/S9 N-terminal domain//S4 domain	GO:0006412	translation	GO:0003723//GO:0003735//GO:0019843	RNA binding//structural constituent of ribosome//rRNA binding	GO:0005622//GO:0015935//GO:0009507	intracellular//small ribosomal subunit//chloroplast	KOG3301	Ribosomal protein S4
comp65618_c0	211	-5.13846	3.58461e-05	0.000361844	346473495	AEO36592.1	186	6.34e-17	hypothetical protein [Amblyomma maculatum]	291260626	GU925728.1	181	8.2e-89	Uncultured bacterium clone F5K2Q4C04I55SO 23S ribosomal RNA gene, partial sequence	lpn:lpg2749	209	2.13e-20	--	--	--	--	--	--	--	--	--	--	--	--	--	--	--	--	--
comp59366_c0	679	-5.10922	3.33258e-16	9.87793e-15	356547585	XP_003542299.1	662	4.65e-85	PREDICTED: uncharacterized protein LOC100804383 [Glycine max]	6919967	AF156675.2	649	0	Arachis hypogaea 18S ribosomal RNA gene, partial sequence; internal transcribed spacer 1, 5.8S ribosomal RNA gene and internal transcribed spacer 2, complete sequence; and 25S ribosomal RNA gene, partial sequence	sbi:SORBI_0057s002150	427	1.55e-50	--	--	--	Q6CQE5	165	1.97e-13	Protein TAR1	PF00320	GATA zinc finger	GO:0006355	regulation of transcription, DNA-dependent	GO:0043565//GO:0008270//GO:0003700	sequence-specific DNA binding//zinc ion binding//sequence-specific DNA binding transcription factor activity	--	--	--	--
comp68195_c0	1331	-5.09027	4.93978e-125	1.42158e-122	330318694	AEC11007.1	278	1.21e-27	photosystem II protein K [Camellia sinensis]	13358958	AP002983.1	34	3.07e-06	Lotus japonicus chloroplast DNA, complete genome	vvi:4025108	265	7.96e-26	K02712	photosystem II PsbK protein	http://www.genome.jp/dbget-bin/www_bget?ko:K02712	Q09X34	267	4.16e-27	Photosystem II reaction center protein K	PF07127//PF02532//PF02533	Late nodulin protein//Photosystem II reaction centre I protein (PSII 4.8 kDa protein)//Photosystem II 4 kDa reaction centre component	GO:0015979//GO:0009878	photosynthesis//nodule morphogenesis	GO:0046872	metal ion binding	GO:0009539//GO:0016020//GO:0009523	photosystem II reaction center//membrane//photosystem II	--	--
comp63008_c1	234	-5.08426	1.08138e-08	1.76091e-07	--	--	--	--	--	387509970	JQ926999.1	208	9.05e-104	Uncultured beta proteobacterium clone 1-10e 16S ribosomal RNA gene, partial sequence	--	--	--	--	--	--	--	--	--	--	--	--	--	--	--	--	--	--	--	--
comp70081_c0	2031	-5.06972	0	0	357436159	AES58606.1	210	8.65e-15	Mitochondrial protein, putative [Medicago truncatula]	387812449	JN872551.2	1853	0	Lotus japonicus strain MG-20 mitochondrion, complete genome	ath:ArthMp003	303	1.33e-29	--	--	--	P93276	303	1.06e-30	Uncharacterized mitochondrial protein AtMg00030	--	--	--	--	--	--	--	--	--	--
comp67835_c6	2927	-4.99701	7.39622e-07	9.62726e-06	297740931	CBI31113.3	339	3.27e-31	unnamed protein product [Vitis vinifera]	223556040	AC144406.17	203	7.75e-100	Medicago truncatula clone mth2-5h18, complete sequence	vvi:100263282	336	3.26e-32	--	--	--	P92559	243	1.31e-20	Uncharacterized mitochondrial protein AtMg01280	PF03611	PTS system sugar-specific permease component	GO:0009401	phosphoenolpyruvate-dependent sugar phosphotransferase system	--	--	GO:0016021	integral to membrane	--	--
comp74226_c0	212	-4.98965	3.39346e-08	5.25298e-07	--	--	--	--	--	--	--	--	--	--	--	--	--	--	--	--	--	--	--	--	--	--	--	--	--	--	--	--	--	--
comp54309_c1	253	-4.93808	0.000361409	0.0029624	194238406	XP_001916399.1	213	1.02e-18	PREDICTED: hypothetical protein LOC100147469 [Equus caballus]	283489310	GQ488448.1	187	4.65e-92	Stylocellus sp. Lingga 1 voucher MCZ DNA101507 28S ribosomal RNA gene, partial sequence	ecb:100147469	213	1.09e-18	--	--	--	--	--	--	--	--	--	--	--	--	--	--	--	--	--
comp64490_c7	304	-4.92277	2.76585e-06	3.31275e-05	--	--	--	--	--	289832503	GU723273.1	98	1.71e-42	Trametes cingulata strain ATCC 26747 mitochondrion, complete genome	--	--	--	--	--	--	--	--	--	--	--	--	--	--	--	--	--	--	--	--
comp29708_c0	4892	-4.87959	8.06824e-11	1.62061e-09	372000483	AEX65318.1	2272	0	photosystem II protein CP43 [Maihuenia poeppigii]	189458750	CU633466.10	2531	0	M.truncatula DNA sequence from clone MTH2-41H13 on chromosome 3, complete sequence	pop:Poptr_cp017	2212	0	K02705	photosystem II PsbC protein	http://www.genome.jp/dbget-bin/www_bget?ko:K02705	Q2PMT9	2234	0	Photosystem II CP43 chlorophyll apoprotein	PF03588//PF01737//PF00421//PF00124	Leucyl/phenylalanyl-tRNA protein transferase//YCF9//Photosystem II protein//Photosynthetic reaction centre protein	GO:0009772//GO:0030163//GO:0042549//GO:0019684//GO:0009767//GO:0015979	photosynthetic electron transport in photosystem II//protein catabolic process//photosystem II stabilization//photosynthesis, light reaction//photosynthetic electron transport chain//photosynthesis	GO:0045156//GO:0008914//GO:0016168	electron transporter, transferring electrons within the cyclic electron transport pathway of photosynthesis activity//leucyltransferase activity//chlorophyll binding	GO:0016020//GO:0009521//GO:0009539//GO:0009523	membrane//photosystem//photosystem II reaction center//photosystem II	--	--
comp120554_c0	248	-4.8683	4.38877e-06	5.11716e-05	330916507	EFQ94463.1	283	1.43e-30	hypothetical protein PTT_07856 [Pyrenophora teres f. teres 0-1]	358001180	JN938903.1	239	5.63e-121	Fusarium solani strain DAOM 215455 28S ribosomal RNA (LSU) gene, partial sequence	--	--	--	--	--	--	--	--	--	--	--	--	--	--	--	--	--	--	--	--
comp68637_c7	1031	-4.85896	2.3492e-141	8.17213e-139	357436159	AES58606.1	217	6.3e-82	Mitochondrial protein, putative [Medicago truncatula]	340549473	JN107812.1	936	0	Boea hygrometrica mitochondrion, complete genome	pdi:BDI_3952	357	4.38e-38	--	--	--	--	--	--	--	--	--	--	--	--	--	--	--	--	--
comp65133_c3	331	-4.85353	1.98315e-12	4.60592e-11	--	--	--	--	--	291259639	GU924741.1	283	2.71e-145	Uncultured bacterium clone F5K2Q4C04JHDR0 23S ribosomal RNA gene, partial sequence	lcr:LCRIS_01650	146	3.27e-10	--	--	--	--	--	--	--	--	--	--	--	--	--	--	--	--	--
comp58786_c0	536	-4.80633	6.61418e-05	0.00063352	357496153	AES74583.1	550	9.39e-65	Cytochrome P450 [Medicago truncatula]	357496150	XM_003618316.1	57	1.95e-19	Medicago truncatula Cytochrome P450 (MTR_6g008630) mRNA, complete cds	vvi:100245555	519	3.48e-60	--	--	--	Q43068	542	1.5e-64	Cytochrome P450 82A1 (Fragment)	PF00067//PF02565	Cytochrome P450//Recombination protein O C terminal	GO:0006281//GO:0055114//GO:0006310	DNA repair//oxidation-reduction process//DNA recombination	GO:0009055//GO:0020037//GO:0005506//GO:0016705//GO:0046872//GO:0016491	electron carrier activity//heme binding//iron ion binding//oxidoreductase activity, acting on paired donors, with incorporation or reduction of molecular oxygen//metal ion binding//oxidoreductase activity	--	--	KOG0156	Cytochrome P450 CYP2 subfamily
comp68209_c2	408	-4.78929	7.37373e-05	0.000700759	--	--	--	--	--	30984423	AY153428.1	100	1.82e-43	Bacteroides caccae 16S ribosomal RNA gene, partial sequence; 16S-23S ribosomal RNA intergenic spacer region, complete sequence; and 23S ribosomal RNA gene, partial sequence	--	--	--	--	--	--	--	--	--	--	--	--	--	--	--	--	--	--	--	--
comp64195_c0	4009	-4.78147	1.57115e-09	2.78324e-08	81176251	EFH64629.1	432	1.56e-46	photosystem I assembly protein Ycf3 [Arabidopsis lyrata subsp. lyrata] &gt	189458750	CU633466.10	376	0	M.truncatula DNA sequence from clone MTH2-41H13 on chromosome 3, complete sequence	aly:ARALYDRAFT_894022	432	1.67e-46	--	--	--	P61844	195	5.07e-15	Photosystem I assembly protein ycf3	PF00515//PF07721//PF06203	Tetratricopeptide repeat//Tetratricopeptide repeat//CCT motif	GO:0015979	photosynthesis	GO:0005515//GO:0042802	protein binding//identical protein binding	GO:0009535	chloroplast thylakoid membrane	--	--
comp69360_c2	237	-4.77484	1.15738e-61	1.36709e-59	357436159	AES58606.1	420	2.58e-46	Mitochondrial protein, putative [Medicago truncatula]	388494033	BT135288.1	237	6.95e-120	Lotus japonicus clone JCVI-FLLj-20P21 unknown mRNA	pmx:PERMA_1936	181	2.03e-15	--	--	--	--	--	--	--	--	--	--	--	--	--	--	--	--	--
comp66138_c0	332	-4.76448	3.99859e-07	5.38406e-06	358344080	AES83259.1	180	7.68e-16	hypothetical protein MTR_029s0005 [Medicago truncatula]	70779847	DQ099170.1	83	4.1e-34	Arachis hypogaea clone Ah1TC3H01 microsatellite sequence	pop:POPTR_794191	167	3.63e-13	--	--	--	--	--	--	--	--	--	--	--	--	--	--	--	--	--
comp39132_c0	5308	-4.73689	7.63836e-15	2.08448e-13	91214195	ABC25177.1	2043	0	NADH-plastoquinone oxidoreductase subunit 4 [Glycine max]	218135405	AC159123.30	49	5.73e-14	Medicago truncatula chromosome 4 clone mth2-135p20, complete sequence	vvi:4025039	1958	0	K05575	NADH dehydrogenase I subunit 4 [EC:1.6.5.3]	http://www.genome.jp/dbget-bin/www_bget?ko:K05575	Q2PMN2	2043	0	NAD(P)H-quinone oxidoreductase chain 4, chloroplastic	PF12797//PF00499//PF00037//PF08532//PF12837//PF01578//PF00420//PF12798//PF12838//PF00947//PF12800//PF00361	4Fe-4S binding domain//NADH-ubiquinone/plastoquinone oxidoreductase chain 6//4Fe-4S binding domain//Beta-galactosidase trimerisation domain//4Fe-4S binding domain//Cytochrome C assembly protein//NADH-ubiquinone/plastoquinone oxidoreductase chain 4L//4Fe-4S binding domain//4Fe-4S dicluster domain//Picornavirus core protein 2A//4Fe-4S binding domain//NADH-Ubiquinone/plastoquinone (complex I), vario…	GO:0042773//GO:0008535//GO:0055114//GO:0005975//GO:0016032//GO:0006508//GO:0006461	ATP synthesis coupled electron transport//respiratory chain complex IV assembly//oxidation-reduction process//carbohydrate metabolic process//viral reproduction//proteolysis//protein complex assembly	GO:0016651//GO:0008233//GO:0008137//GO:0009055//GO:0051536//GO:0004565//GO:0048038	oxidoreductase activity, acting on NADH or NADPH//peptidase activity//NADH dehydrogenase (ubiquinone) activity//electron carrier activity//iron-sulfur cluster binding//beta-galactosidase activity//quinone binding	GO:0016020//GO:0009535//GO:0016021	membrane//chloroplast thylakoid membrane//integral to membrane	KOG4668	NADH dehydrogenase subunits 2, 5, and related proteins
comp64089_c0	6823	-4.63944	4.74172e-18	1.56521e-16	357502801	AES77907.1	426	1.31e-40	Photosystem I iron-sulfur center [Medicago truncatula]	218135405	AC159123.30	49	7.37e-14	Medicago truncatula chromosome 4 clone mth2-135p20, complete sequence	vvi:4025039	1944	0	K05575	NADH dehydrogenase I subunit 4 [EC:1.6.5.3]	http://www.genome.jp/dbget-bin/www_bget?ko:K05575	Q2PMN2	2029	0	NAD(P)H-quinone oxidoreductase chain 4, chloroplastic	PF12797//PF00499//PF00037//PF08532//PF12837//PF01578//PF00420//PF12798//PF12838//PF00947//PF12800//PF06446//PF00361	4Fe-4S binding domain//NADH-ubiquinone/plastoquinone oxidoreductase chain 6//4Fe-4S binding domain//Beta-galactosidase trimerisation domain//4Fe-4S binding domain//Cytochrome C assembly protein//NADH-ubiquinone/plastoquinone oxidoreductase chain 4L//4Fe-4S binding domain//4Fe-4S dicluster domain//Picornavirus core protein 2A//4Fe-4S binding domain//Hepcidin//NADH-Ubiquinone/plastoquinone (complex…	GO:0006879//GO:0009773//GO:0042773//GO:0008535//GO:0055114//GO:0005975//GO:0016032//GO:0006508//GO:0006461	cellular iron ion homeostasis//photosynthetic electron transport in photosystem I//ATP synthesis coupled electron transport//respiratory chain complex IV assembly//oxidation-reduction process//carbohydrate metabolic process//viral reproduction//proteolysis//protein complex assembly	GO:0016651//GO:0008233//GO:0051539//GO:0008137//GO:0009055//GO:0051536//GO:0004565	oxidoreductase activity, acting on NADH or NADPH//peptidase activity//4 iron, 4 sulfur cluster binding//NADH dehydrogenase (ubiquinone) activity//electron carrier activity//iron-sulfur cluster binding//beta-galactosidase activity	GO:0016020//GO:0042651//GO:0005576//GO:0009522	membrane//thylakoid membrane//extracellular region//photosystem I	KOG3256	NADH:ubiquinone oxidoreductase, NDUFS8/23 kDa subunit
comp68177_c1	1445	-4.606	2.3473e-13	5.86011e-12	--	--	--	--	--	361057412	CP003178.1	1253	0	Niastella koreensis GR20-10, complete genome	lcr:LCRIS_01650	62	7.01e-17	--	--	--	--	--	--	--	--	--	--	--	--	--	--	--	--	--
comp63308_c0	244	-4.53608	7.91287e-05	0.000746839	--	--	--	--	--	221721649	CP000628.1	216	3.37e-108	Agrobacterium radiobacter K84 chromosome 1, complete sequence	bmj:BMULJ_05090	169	1.56e-13	--	--	--	--	--	--	--	--	--	--	--	--	--	--	--	--	--
comp40983_c0	425	-4.53	5.58574e-05	0.000543566	--	--	--	--	--	221185864	FJ577811.1	312	2.69e-161	Uncultured Amoebozoa clone Ivry07 18S ribosomal RNA gene, partial sequence	--	--	--	--	--	--	--	--	--	--	--	--	--	--	--	--	--	--	--	--
comp68637_c1	1041	-4.52798	1.01476e-14	2.755e-13	--	--	--	--	--	345034408	JF412792.1	115	2.24e-51	Cucumis melo subsp. melo mitochondrial sequence	--	--	--	--	--	--	--	--	--	--	--	--	--	--	--	--	--	--	--	--
comp55962_c1	553	-4.50123	7.14551e-09	1.18305e-07	75102445	CAA57931.1	221	1.69e-19	alpha-fucosidase [Pisum sativum]	--	--	--	--	--	--	--	--	--	--	--	Q41015	221	1.45e-20	Kunitz-type trypsin inhibitor-like 1 protein	PF00197	Trypsin and protease inhibitor	--	--	GO:0004866	endopeptidase inhibitor activity	--	--	--	--
comp68364_c2	540	-4.4842	7.57761e-05	0.000718409	342365838	AEL30371.1	501	3.08e-55	TIR-NBS-LRR type disease resistance protein [Arachis hypogaea]	--	--	--	--	--	--	--	--	--	--	--	--	--	--	--	--	--	--	--	--	--	--	--	--	--
comp60017_c0	313	-4.48244	4.86512e-05	0.000479484	--	--	--	--	--	--	--	--	--	--	--	--	--	--	--	--	--	--	--	--	--	--	--	--	--	--	--	--	--	--
comp69475_c9	2179	-4.48103	1.37654e-20	5.20619e-19	388504848	AFK40490.1	1154	6.45e-151	unknown [Lotus japonicus]	388504847	BT140695.1	864	0	Lotus japonicus clone JCVI-FLLj-14M14 unknown mRNA	osa:6450155	1024	1.52e-131	--	--	--	P92527	1015	2.1e-131	Putative cytochrome c biosynthesis ccmC-like mitochondrial protein	PF01578	Cytochrome C assembly protein	GO:0008535//GO:0006461	respiratory chain complex IV assembly//protein complex assembly	--	--	GO:0016020	membrane	--	--
comp64195_c1	1005	-4.47259	0.000458166	0.00367462	112253858	ABB54700.1	997	8.33e-134	NADH dehydrogenase subunit 9 [Brassica oleracea var. botrytis]	308206734	HM367685.1	880	0	Vigna radiata mitochondrion, complete genome	osa:6450154	953	4.63e-127	K03936	NADH dehydrogenase (ubiquinone) Fe-S protein 3 [EC:1.6.5.3 1.6.99.3]	http://www.genome.jp/dbget-bin/www_bget?ko:K03936	Q95748	994	1.92e-134	NADH dehydrogenase [ubiquinone] iron-sulfur protein 3	PF00329	Respiratory-chain NADH dehydrogenase, 30 Kd subunit	GO:0019684//GO:0055114	photosynthesis, light reaction//oxidation-reduction process	GO:0008137	NADH dehydrogenase (ubiquinone) activity	GO:0005739//GO:0009579//GO:0005886	mitochondrion//thylakoid//plasma membrane	KOG1713	NADH-ubiquinone oxidoreductase, NDUFS3/30 kDa subunit
comp54877_c0	987	-4.46125	9.89993e-08	1.451e-06	357436159	AES58606.1	101	6.22e-38	Mitochondrial protein, putative [Medicago truncatula]	387812449	JN872551.2	919	0	Lotus japonicus strain MG-20 mitochondrion, complete genome	bmj:BMULJ_05093	149	2.04e-09	--	--	--	--	--	--	--	--	--	--	--	--	--	--	--	--	--
comp65139_c3	2798	-4.45269	0.000508017	0.00404268	--	--	--	--	--	340007640	JN098455.1	117	4.75e-52	Mimulus guttatus mitochondrion, complete genome	rcu:RCOM_1325340	140	5.05e-07	--	--	--	--	--	--	--	--	--	--	--	--	--	--	--	--	--
comp68364_c0	760	-4.37348	0.000152889	0.00135305	342365809	AEL30343.1	273	8.92e-100	RNA-directed DNA polymerase [Arachis hypogaea]	225001246	FJ654703.1	279	1.1e-142	Arachis hypogaea clone fosmid 946, partial sequence	spu:575540	247	7.58e-22	--	--	--	P11369	156	1.34e-10	Retrovirus-related Pol polyprotein LINE-1	PF00078//PF00517	Reverse transcriptase (RNA-dependent DNA polymerase)//Retroviral envelope protein	GO:0006278	RNA-dependent DNA replication	GO:0003964//GO:0003723//GO:0005198	RNA-directed DNA polymerase activity//RNA binding//structural molecule activity	GO:0019031	viral envelope	KOG1075	FOG: Reverse transcriptase
comp62655_c3	202	-4.36964	3.8935e-75	5.75946e-73	340387197	XP_003392094.1	169	7.67e-15	PREDICTED: hypothetical protein LOC100640902 [Amphimedon queenslandica]	354686258	JN207875.1	202	1.65e-100	Uncultured eukaryote clone QL490 18S ribosomal RNA gene, partial sequence	sbi:SORBI_05g016450	159	2.36e-13	--	--	--	--	--	--	--	--	--	--	--	--	--	--	--	--	--
comp68092_c7	310	-4.35849	0.000167505	0.00147511	357436123	AES58588.1	83	7.89e-12	Ribosomal protein S10 [Medicago truncatula]	269812125	GU138663.1	280	1.17e-143	Pythium ultimum culture-collection CBS:398.51 mitochondrion, complete genome	hmo:HM1_3149	104	8.33e-15	--	--	--	--	--	--	--	--	--	--	--	--	--	--	--	--	--
comp67445_c1	426	-4.28489	0.00025908	0.00219937	--	--	--	--	--	--	--	--	--	--	--	--	--	--	--	--	--	--	--	--	PF07095	Intracellular growth attenuator protein IgaA	--	--	--	--	GO:0009276//GO:0016021	Gram-negative-bacterium-type cell wall//integral to membrane	--	--
comp59030_c1	427	-4.28471	0.000259347	0.00220105	--	--	--	--	--	20331094	AY028452.1	282	1.29e-144	Bodo saltans 18S ribosomal RNA gene, partial sequence; internal transcribed spacer 1, 5.8S ribosomal RNA gene and internal transcribed spacer 2, complete sequence; and 28S ribosomal RNA gene, partial sequence	--	--	--	--	--	--	--	--	--	--	--	--	--	--	--	--	--	--	--	--
comp70065_c0	5597	-4.26814	1.55299e-14	4.1804e-13	74027109	AAZ94659.1	2456	0	ribulose-1,5-bisphosphate carboxylase/oxygenase large subunit [Cucumis sativus]	--	--	1815	0	Geoffroea decorticans maturase (matK) gene, complete cds; chloroplast gene for chloroplast product	vvi:4025045	2400	0	K01601	ribulose-bisphosphate carboxylase large chain [EC:4.1.1.39]	http://www.genome.jp/dbget-bin/www_bget?ko:K01601	P27064	2417	0	Ribulose bisphosphate carboxylase large chain	PF01348//PF00016//PF02788	Type II intron maturase//Ribulose bisphosphate carboxylase large chain, catalytic domain//Ribulose bisphosphate carboxylase large chain, N-terminal domain	GO:0006397//GO:0015977	mRNA processing//carbon fixation	GO:0000287//GO:0016984	magnesium ion binding//ribulose-bisphosphate carboxylase activity	GO:0009536	plastid	--	--
comp66576_c2	1005	-4.2512	6.78356e-25	3.14868e-23	357516237	AET02883.1	759	2.73e-96	Limonene synthase [Medicago truncatula]	--	--	--	--	--	vvi:100261705	673	7.77e-80	--	--	--	Q93X23	670	2.02e-80	Myrcene synthase, chloroplastic	PF01397	Terpene synthase, N-terminal domain	GO:0008152	metabolic process	GO:0016829//GO:0010333	lyase activity//terpene synthase activity	--	--	--	--
comp57892_c0	282	-4.24626	0.000323112	0.00268041	--	--	--	--	--	328807854	CP002638.1	174	8.86e-85	Verrucosispora maris AB-18-032, complete genome	cef:CE1543	178	1.31e-14	--	--	--	--	--	--	--	--	--	--	--	--	--	--	--	--	--
comp58628_c0	3583	-4.14184	0	0	357488201	AES97346.1	131	0	hypothetical protein MTR_5g051050, partial [Medicago truncatula]	210143279	AK286061.1	3001	0	Glycine max cDNA, clone: GMFL01-21-C10	sbi:SORBI_0016s002240	591	1.7e-66	--	--	--	Q8TGM7	192	9.95e-16	Putative uncharacterized protein ART2	PF00320	GATA zinc finger	GO:0006355	regulation of transcription, DNA-dependent	GO:0043565//GO:0008270//GO:0003700	sequence-specific DNA binding//zinc ion binding//sequence-specific DNA binding transcription factor activity	--	--	--	--
comp63910_c3	500	-4.13367	0.00059683	0.00467655	--	--	--	--	--	291258720	GU923822.1	257	1.2e-130	Uncultured bacterium clone F5K2Q4C04IUVP0 23S ribosomal RNA gene, partial sequence	hmo:HM1_3125	122	1.83e-17	--	--	--	--	--	--	--	--	--	--	--	--	--	--	--	--	--
comp67835_c8	225	-4.12013	6.06811e-09	1.01101e-07	--	--	--	--	--	--	--	--	--	--	--	--	--	--	--	--	--	--	--	--	--	--	--	--	--	--	--	--	--	--
comp61841_c0	6038	-4.11565	1.34336e-09	2.39849e-08	290488474	ADD30621.1	2498	0	photosystem II CP47 chlorophyll apoprotein [Ilex cornuta]	389403287	JN673818.2	388	0	Millettia pinnata chloroplast, complete genome	vvi:4025125	2480	0	K02704	photosystem II PsbB protein	http://www.genome.jp/dbget-bin/www_bget?ko:K02704	Q68RY1	2496	0	Photosystem II CP47 chlorophyll apoprotein	PF02468//PF01405//PF00421//PF12009//PF00737//PF00033//PF01292//PF00032	Photosystem II reaction centre N protein (psbN)//Photosystem II reaction centre T protein//Photosystem II protein//Telomerase ribonucleoprotein complex - RNA binding domain//Photosystem II 10 kDa phosphoprotein//Cytochrome b(N-terminal)/b6/petB//Prokaryotic cytochrome b561//Cytochrome b(C-terminal)/b6/petD	GO:0022904//GO:0019684//GO:0009767//GO:0050821//GO:0015979	respiratory electron transport chain//photosynthesis, light reaction//photosynthetic electron transport chain//protein stabilization//photosynthesis	GO:0009055//GO:0003964//GO:0042301//GO:0016168//GO:0016491	electron carrier activity//RNA-directed DNA polymerase activity//phosphate ion binding//chlorophyll binding//oxidoreductase activity	GO:0016020//GO:0009521//GO:0009539//GO:0009523//GO:0016021	membrane//photosystem//photosystem II reaction center//photosystem II//integral to membrane	KOG4663	Cytochrome b
comp62655_c1	620	-4.10981	1.56957e-05	0.000167972	196016792	EDV19249.1	170	1.38e-12	predicted protein [Trichoplax adhaerens]	292399455	GU810183.1	87	4.8e-36	Stenamoeba limacina strain 4692L small subunit ribosomal RNA gene, partial sequence	tad:TRIADDRAFT_62289	170	1.47e-12	--	--	--	--	--	--	--	--	--	--	--	--	--	--	--	--	--
comp69106_c5	3941	-4.04906	6.23177e-15	1.71193e-13	295311650	ACV96640.1	217	2.64e-15	NADH dehydrogenase subunit 5 [Citrullus lanatus]	197941021	EU999005.1	116	2.41e-51	Arabidopsis thaliana NADH dehydrogenase subunit 5 mRNA, complete cds; mitochondrial	osa:6450143	198	5.74e-13	K03883	NADH dehydrogenase I subunit 5 [EC:1.6.5.3]	http://www.genome.jp/dbget-bin/www_bget?ko:K03883	P29388	206	5.45e-15	NADH-ubiquinone oxidoreductase chain 5	PF00662//PF00361	NADH-Ubiquinone oxidoreductase (complex I), chain 5 N-terminus//NADH-Ubiquinone/plastoquinone (complex I), various chains	GO:0042773//GO:0055114	ATP synthesis coupled electron transport//oxidation-reduction process	GO:0008137	NADH dehydrogenase (ubiquinone) activity	GO:0005743//GO:0016021//GO:0070469	mitochondrial inner membrane//integral to membrane//respiratory chain	KOG4668	NADH dehydrogenase subunits 2, 5, and related proteins
comp62856_c3	281	-4.01148	1.50139e-10	2.93021e-09	168068200	EDQ49215.1	199	8.25e-19	predicted protein [Physcomitrella patens subsp. patens]	300078501	GU001163.1	114	1.99e-51	Phalansterium sp. EEG-2010/THA 5.8S ribosomal RNA gene, partial sequence; internal transcribed spacer 2, complete sequence; and 28S ribosomal RNA gene, partial sequence	ppp:PHYPADRAFT_156771	199	8.82e-19	--	--	--	--	--	--	--	--	--	--	--	--	--	--	--	--	--
comp65756_c1	1393	-3.95567	5.87067e-199	3.37894e-196	75146882	BAC58012.1	1117	2.68e-147	S-adenosyl-L-methionine: daidzein 7-0-methyltransferase [Glycyrrhiza echinata]	356568751	XM_003552526.1	296	7.29e-152	PREDICTED: Glycine max isoflavone 7-O-methyltransferase-like (LOC100811609), mRNA	rcu:RCOM_1011940	838	2.96e-105	--	--	--	Q84KK5	1117	2.29e-148	Isoflavone 7-O-methyltransferase	PF01428//PF08100//PF00891//PF09339	AN1-like Zinc finger//Dimerisation domain//O-methyltransferase//IclR helix-turn-helix domain	GO:0006355	regulation of transcription, DNA-dependent	GO:0003677//GO:0008171//GO:0008270//GO:0046983	DNA binding//O-methyltransferase activity//zinc ion binding//protein dimerization activity	--	--	--	--
comp59957_c0	1395	-3.9434	6.70916e-05	0.000641453	356552933	XP_003544816.1	1118	9.14e-148	PREDICTED: probable 2-oxoglutarate/Fe(II)-dependent dioxygenase-like [Glycine max]	357489818	XM_003615149.1	177	1.04e-85	Medicago truncatula Gibberellin 3-beta-dioxygenase (MTR_5g065010) mRNA, complete cds	rcu:RCOM_1037900	982	2.82e-127	--	--	--	D4N501	475	1.03e-52	Probable 2-oxoglutarate/Fe(II)-dependent dioxygenase	PF01956//PF03171	Integral membrane protein DUF106//2OG-Fe(II) oxygenase superfamily	GO:0055114	oxidation-reduction process	GO:0016706//GO:0016491	oxidoreductase activity, acting on paired donors, with incorporation or reduction of molecular oxygen, 2-oxoglutarate as one donor, and incorporation of one atom each of oxygen into both donors//oxidoreductase activity	GO:0016020	membrane	KOG0143	Iron/ascorbate family oxidoreductases
comp66566_c2	2082	-3.8461	8.53939e-13	2.04171e-11	356563024	XP_003549766.1	2314	0	PREDICTED: nitrate transporter 1.4-like [Glycine max]	356548590	XM_003542636.1	917	0	PREDICTED: Glycine max nitrate transporter 1.4-like (LOC100790795), mRNA	rcu:RCOM_0222890	2102	0	--	--	--	Q9SZY4	2057	0	Nitrate transporter 1.4	PF00854	POT family	GO:0006857	oligopeptide transport	GO:0005215	transporter activity	GO:0016020	membrane	KOG1237	H+/oligopeptide symporter
comp64606_c2	2039	-3.84118	2.35161e-14	6.24518e-13	357436017	AES58535.1	170	4.09e-11	hypothetical protein MTR_1g005250 [Medicago truncatula]	308206734	HM367685.1	1549	0	Vigna radiata mitochondrion, complete genome	rcu:RCOM_2145560	326	6.79e-33	--	--	--	P27527	125	7.49e-07	Ribosomal protein S19, mitochondrial	--	--	--	--	--	--	--	--	--	--
comp37855_c0	558	-3.81862	3.94667e-259	3.12339e-256	156340834	EDO28470.1	213	8.96e-20	predicted protein [Nematostella vectensis]	253683036	FM865544.1	545	0	Glomus cf. clarum Att894-7 18S rRNA gene (partial), ITS1, 5.8S rRNA gene, ITS2 and 28S rRNA gene (partial), isolate Att894-7, clone pHS029-6	nve:NEMVE_v1g147740	213	9.59e-20	--	--	--	Q8TGM5	201	4.76e-19	Putative uncharacterized protein ART3	--	--	--	--	--	--	--	--	--	--
comp63960_c0	2099	-3.80807	1.62559e-29	8.88766e-28	356541764	XP_003539343.1	2001	0	PREDICTED: anthocyanin 3&apos	356498251	XM_003517919.1	209	2.56e-103	PREDICTED: Glycine max UDP-glycosyltransferase 73B5-like (LOC100794543), mRNA	rcu:RCOM_1589560	1106	2.1e-140	--	--	--	D4Q9Z4	1996	0	Soyasapogenol B glucuronide galactosyltransferase	PF00201	UDP-glucoronosyl and UDP-glucosyl transferase	GO:0008152	metabolic process	GO:0016758	transferase activity, transferring hexosyl groups	--	--	KOG1192	UDP-glucuronosyl and UDP-glucosyl transferase
comp66576_c1	1469	-3.80256	9.70002e-22	3.9017e-20	296090352	CBI40171.3	1011	3.74e-131	unnamed protein product [Vitis vinifera]	357451518	XM_003595988.1	239	3.74e-120	Medicago truncatula (R)-limonene synthase (MTR_2g065450) mRNA, complete cds	pop:POPTR_788857	1014	2.5e-130	--	--	--	Q6PWU2	964	6.83e-122	(-)-alpha-terpineol synthase	PF03936	Terpene synthase family, metal binding domain	--	--	GO:0000287//GO:0016829//GO:0010333	magnesium ion binding//lyase activity//terpene synthase activity	--	--	--	--
comp62891_c1	747	-3.80248	0	0	348665022	EGZ04888.1	290	6.6e-30	hypothetical protein PHYSODRAFT_292717 [Phytophthora sojae]	338798115	HQ665176.1	526	0	Pythium myriotylum isolate CBS 254.70 28S large subunit ribosomal RNA gene, partial sequence	nve:NEMVE_v1g155353	187	5.45e-15	--	--	--	Q6CQE5	155	5.27e-12	Protein TAR1	PF04565	RNA polymerase Rpb2, domain 3	GO:0006351	transcription, DNA-dependent	GO:0003899//GO:0003677	DNA-directed RNA polymerase activity//DNA binding	--	--	--	--
comp69047_c1	3930	-3.77996	2.38288e-30	1.33509e-28	372450273	AET62916.1	187	6.05e-89	ribosomal protein L16 (mitochondrion) [Millettia pinnata]	357197295	JN872550.1	48	1.52e-13	Millettia pinnata mitochondrion, complete genome	rcu:RCOM_2145580	772	1.04e-85	--	--	--	Q95747	146	4.53e-81	60S ribosomal protein L16, mitochondrial	PF02326//PF00529//PF05891//PF00252	Plant ATP synthase F0//HlyD family secretion protein//AdoMet dependent proline di-methyltransferase//Ribosomal protein L16p/L10e	GO:0055085//GO:0015986//GO:0006412	transmembrane transport//ATP synthesis coupled proton transport//translation	GO:0008168//GO:0003735//GO:0015078//GO:0019843	methyltransferase activity//structural constituent of ribosome//hydrogen ion transmembrane transporter activity//rRNA binding	GO:0005840//GO:0016020//GO:0000276//GO:0005739//GO:0009507	ribosome//membrane//mitochondrial proton-transporting ATP synthase complex, coupling factor F(o)//mitochondrion//chloroplast	KOG3422	Mitochondrial ribosomal protein L16
comp59688_c1	1058	-3.75618	6.11245e-12	1.35977e-10	357442759	AFK37748.1	459	1.63e-52	unknown [Medicago truncatula]	388499363	BT137953.1	112	1.06e-49	Medicago truncatula clone JCVI-FLMt-11K9 unknown mRNA	pop:POPTR_751093	410	9.9e-45	--	--	--	Q9LY05	330	1.16e-34	Ethylene-responsive transcription factor ERF106	PF00847//PF03488	AP2 domain//Nematode insulin-related peptide beta type	GO:0006355	regulation of transcription, DNA-dependent	GO:0003700//GO:0005179	sequence-specific DNA binding transcription factor activity//hormone activity	GO:0005576	extracellular region	--	--
comp62435_c2	2013	-3.70423	0.000104278	0.00095599	356533779	XP_003535437.1	2009	0	PREDICTED: TMV resistance protein N-like [Glycine max]	357513712	XM_003627097.1	96	1.61e-40	Medicago truncatula NBS resistance protein (MTR_8g018130) mRNA, complete cds	vvi:100242860	229	5.73e-17	--	--	--	O82500	753	5.72e-85	Putative disease resistance protein At4g11170	PF00560//PF00004//PF00931	Leucine Rich Repeat//ATPase family associated with various cellular activities (AAA)//NB-ARC domain	--	--	GO:0043531//GO:0005515//GO:0005524	ADP binding//protein binding//ATP binding	--	--	KOG0619	FOG: Leucine rich repeat
comp59742_c1	1516	-3.70393	2.19689e-53	2.22188e-51	356519764	XP_003528539.1	1465	0	PREDICTED: serine carboxypeptidase-like 50-like [Glycine max]	356519761	XM_003528490.1	370	0	PREDICTED: Glycine max serine carboxypeptidase-like 50-like (LOC100777309), mRNA	pop:POPTR_656911	1310	1.63e-174	K09645	vitellogenic carboxypeptidase-like protein [EC:3.4.16.-]	http://www.genome.jp/dbget-bin/www_bget?ko:K09645	Q9M9Q6	1071	1.33e-139	Serine carboxypeptidase-like 50	PF00450	Serine carboxypeptidase	GO:0006508	proteolysis	GO:0004185	serine-type carboxypeptidase activity	--	--	KOG1282	Serine carboxypeptidases (lysosomal cathepsin A)
comp69669_c1	3460	-3.65281	1.70475e-05	0.000181275	358346026	AES84212.1	250	3.36e-19	Cell wall-associated hydrolase, partial [Medicago truncatula]	13358958	AP002983.1	3256	0	Lotus japonicus chloroplast DNA, complete genome	ctc:CTC00549	221	3.1e-48	--	--	--	Q3BAI2	469	1.16e-52	Uncharacterized protein ORF91	--	--	--	--	--	--	--	--	--	--
comp62310_c0	952	-3.64912	3.65343e-14	9.59776e-13	224109416	EEF01358.1	496	5.87e-59	predicted protein [Populus trichocarpa]	99033682	DQ515772.1	146	1.2e-68	Agave tequilana clone 1.8 chaperone mRNA, complete cds	pop:POPTR_659595	496	6.28e-59	--	--	--	P27880	441	8.42e-52	18.2 kDa class I heat shock protein	--	--	--	--	--	--	--	--	KOG0710	Molecular chaperone (small heat-shock protein Hsp26/Hsp42)
comp68637_c4	6307	-3.60951	2.22113e-137	7.48002e-135	543866	BAA03524.1	2571	0	F1 ATPase alpha subunit [Pisum sativum]	387812449	JN872551.2	37	3.19e-07	Lotus japonicus strain MG-20 mitochondrion, complete genome	osa:6450183	2532	0	--	--	--	P05493	2571	0	ATP synthase subunit alpha, mitochondrial	PF06412//PF02874//PF00306//PF00006	Conjugal transfer protein TraD//ATP synthase alpha/beta family, beta-barrel domain//ATP synthase alpha/beta chain, C terminal domain//ATP synthase alpha/beta family, nucleotide-binding domain	GO:0046034//GO:0015991//GO:0000746//GO:0015992	ATP metabolic process//ATP hydrolysis coupled proton transport//conjugation//proton transport	GO:0005524//GO:0016820//GO:0046961//GO:0046933	ATP binding//hydrolase activity, acting on acid anhydrides, catalyzing transmembrane movement of substances//proton-transporting ATPase activity, rotational mechanism//hydrogen ion transporting ATP synthase activity, rotational mechanism	GO:0016469//GO:0033178	proton-transporting two-sector ATPase complex//proton-transporting two-sector ATPase complex, catalytic domain	KOG1353	F0F1-type ATP synthase, alpha subunit
comp56282_c0	1179	-3.51158	2.11468e-05	0.000222256	356541687	XP_003539305.1	1287	1.95e-174	PREDICTED: flavonol sulfotransferase-like [Glycine max]	357456286	XM_003598376.1	291	3.7e-149	Medicago truncatula Sulfotransferase (MTR_3g013500) mRNA, complete cds	rcu:RCOM_1946100	1089	1.24e-144	--	--	--	Q8L5A7	1070	1.89e-142	Cytosolic sulfotransferase 15	PF00685//PF03567	Sulfotransferase domain//Sulfotransferase family	--	--	GO:0008146	sulfotransferase activity	GO:0016021	integral to membrane	KOG1584	Sulfotransferase
comp64059_c2	509	-3.49898	1.43631e-10	2.81013e-09	356517466	XP_003527408.1	624	6.04e-78	PREDICTED: 8-hydroxyquercetin 8-O-methyltransferase-like isoform 2 [Glycine max]	--	--	--	--	--	rcu:RCOM_0554580	581	3.01e-71	--	--	--	B6VJS4	514	2.16e-62	Trans-resveratrol di-O-methyltransferase	PF02390//PF08100//PF05175//PF00891	Putative methyltransferase//Dimerisation domain//Methyltransferase small domain//O-methyltransferase	GO:0006400	tRNA modification	GO:0008171//GO:0008168//GO:0008176//GO:0046983	O-methyltransferase activity//methyltransferase activity//tRNA (guanine-N7-)-methyltransferase activity//protein dimerization activity	--	--	--	--
comp38672_c0	235	-3.49507	0.000430113	0.00347604	242805359	EED14557.1	90	4.36e-12	hypothetical protein TSTA_040370 [Talaromyces stipitatus ATCC 10500]	37359199	AY148095.1	127	9.69e-59	Nuclearia simplex 28S large subunit ribosomal RNA gene, complete sequence	aor:AOR_1_208044	118	4.64e-07	--	--	--	--	--	--	--	--	--	--	--	--	--	--	--	--	--
comp61850_c0	702	-3.48664	0.00043593	0.00351767	388510818	AFK43475.1	623	8.52e-79	unknown [Medicago truncatula]	--	--	--	--	--	vvi:100260153	404	2.48e-46	--	--	--	P13240	144	5.71e-10	Disease resistance response protein 206	--	--	--	--	--	--	--	--	--	--
comp38460_c1	211	-3.35163	0.000118192	0.00107205	299470896	CBN79880.1	273	1.25e-29	conserved unknown protein [Ectocarpus siliculosus]	291262315	GU927417.1	148	1.81e-70	Uncultured eukaryote clone F5K2Q4C04IFG4S 28S ribosomal RNA gene, partial sequence	ppp:PHYPADRAFT_157767	272	1.44e-29	--	--	--	Q8TGM7	135	7.17e-11	Putative uncharacterized protein ART2	--	--	--	--	--	--	--	--	--	--
comp63617_c0	1227	-3.34848	3.17387e-15	8.9071e-14	356567761	XP_003552084.1	1300	3.09e-174	PREDICTED: UDP-glycosyltransferase 91A1-like [Glycine max]	--	--	--	--	--	rcu:RCOM_0410600	1052	3.08e-137	--	--	--	Q940V3	873	6.94e-111	UDP-glycosyltransferase 91A1	PF04101//PF00201	Glycosyltransferase family 28 C-terminal domain//UDP-glucoronosyl and UDP-glucosyl transferase	GO:0008152//GO:0030259//GO:0005975	metabolic process//lipid glycosylation//carbohydrate metabolic process	GO:0030246//GO:0016758	carbohydrate binding//transferase activity, transferring hexosyl groups	--	--	KOG1192	UDP-glucuronosyl and UDP-glucosyl transferase
comp54160_c0	281	-3.32194	8.92451e-08	1.3177e-06	--	--	--	--	--	299803428	GU339365.1	266	6.36e-136	Tetranychus urticae clone m11E01 microsatellite sequence	phu:Phum_PHUM205210	125	1.39e-07	--	--	--	--	--	--	--	--	--	--	--	--	--	--	--	--	--
comp59479_c0	371	-3.31287	9.15716e-08	1.35142e-06	--	--	--	--	--	--	--	--	--	--	--	--	--	--	--	--	--	--	--	--	--	--	--	--	--	--	--	--	--	--
comp60239_c0	1470	-3.30916	9.52777e-09	1.56033e-07	356567412	XP_003551914.1	1802	0	PREDICTED: probable rhamnose biosynthetic enzyme 1-like [Glycine max]	356524236	XR_136722.1	534	0	PREDICTED: Glycine max probable rhamnose biosynthetic enzyme 1-like (LOC100787297), miscRNA	vvi:100260586	1620	0	K12450	UDP-glucose 4,6-dehydratase [EC:4.2.1.76]	http://www.genome.jp/dbget-bin/www_bget?ko:K12450	Q9SYM5	1599	0	Probable rhamnose biosynthetic enzyme 1	PF01370//PF04321	NAD dependent epimerase/dehydratase family//RmlD substrate binding domain	GO:0045226//GO:0044237	extracellular polysaccharide biosynthetic process//cellular metabolic process	GO:0003824//GO:0008831//GO:0050662	catalytic activity//dTDP-4-dehydrorhamnose reductase activity//coenzyme binding	--	--	KOG0747	Putative NAD+-dependent epimerases
comp69595_c0	1972	-3.30868	9.70975e-08	1.42698e-06	356549437	XP_003543100.1	1578	0	PREDICTED: (3S,6E)-nerolidol synthase 1-like [Glycine max]	356549436	XM_003543052.1	442	0	PREDICTED: Glycine max (3S,6E)-nerolidol synthase 1-like (LOC100789381), mRNA	vvi:100256887	1098	1.32e-138	K15086	(3S)-linalool synthase [EC:4.2.3.25]	http://www.genome.jp/dbget-bin/www_bget?ko:K15086	P0CV94	1076	3.11e-137	(3S,6E)-nerolidol synthase 1	PF03936//PF01397	Terpene synthase family, metal binding domain//Terpene synthase, N-terminal domain	GO:0008152	metabolic process	GO:0000287//GO:0016829//GO:0010333	magnesium ion binding//lyase activity//terpene synthase activity	--	--	--	--
comp59665_c1	416	-3.30322	2.70552e-30	1.51051e-28	242805359	EED14557.1	519	4.09e-63	hypothetical protein TSTA_040370 [Talaromyces stipitatus ATCC 10500]	373938716	JN642222.1	281	4.5e-144	Penicillium solitum strain 20-01 18S ribosomal RNA gene, internal transcribed spacer 1, 5.8S ribosomal RNA gene, internal transcribed spacer 2, and 28S ribosomal RNA gene, complete sequence	aor:AOR_1_208044	251	9.43e-26	--	--	--	Q3E813	126	6.11e-09	Uncharacterized protein YLR154C-G	--	--	--	--	--	--	--	--	--	--
comp68779_c0	1760	-3.30311	5.202e-05	0.000508883	372450304	AET62946.1	1526	0	ribosomal protein S4 (mitochondrion) [Lotus japonicus]	387812449	JN872551.2	940	0	Lotus japonicus strain MG-20 mitochondrion, complete genome	rcu:RCOM_Mp37	1401	0	--	--	--	Q31708	1214	3.08e-161	Ribosomal protein S4, mitochondrial	PF01479	S4 domain	GO:0006412	translation	GO:0003723//GO:0003735//GO:0019843	RNA binding//structural constituent of ribosome//rRNA binding	GO:0005739//GO:0015935//GO:0009507	mitochondrion//small ribosomal subunit//chloroplast	--	--
comp58337_c2	681	-3.28262	1.34734e-06	1.68916e-05	356496326	XP_003517019.1	733	3.72e-91	PREDICTED: cytochrome P450 82A4-like [Glycine max]	--	--	--	--	--	vvi:100257363	645	1.03e-78	--	--	--	O49858	718	5.54e-90	Cytochrome P450 82A3	PF00067	Cytochrome P450	GO:0055114	oxidation-reduction process	GO:0009055//GO:0020037//GO:0016705//GO:0005506	electron carrier activity//heme binding//oxidoreductase activity, acting on paired donors, with incorporation or reduction of molecular oxygen//iron ion binding	--	--	KOG0156	Cytochrome P450 CYP2 subfamily
comp62386_c0	1257	-3.26574	2.66629e-18	8.9222e-17	356553132	XP_003544912.1	1154	1.25e-153	PREDICTED: 8-hydroxyquercetin 8-O-methyltransferase-like isoform 1 [Glycine max]	356517463	XM_003527359.1	244	5.29e-123	PREDICTED: Glycine max 8-hydroxyquercetin 8-O-methyltransferase-like, transcript variant 1 (LOC100794122), mRNA	vvi:100254011	1059	3.11e-139	--	--	--	B6VJS4	958	3.83e-125	Trans-resveratrol di-O-methyltransferase	PF08241//PF02390//PF08100//PF05175//PF00891	Methyltransferase domain//Putative methyltransferase//Dimerisation domain//Methyltransferase small domain//O-methyltransferase	GO:0008152//GO:0006400	metabolic process//tRNA modification	GO:0008171//GO:0008168//GO:0008176//GO:0046983	O-methyltransferase activity//methyltransferase activity//tRNA (guanine-N7-)-methyltransferase activity//protein dimerization activity	--	--	--	--
comp64059_c1	490	-3.22771	9.51417e-05	0.000878334	356553136	XP_003544914.1	439	2.74e-50	PREDICTED: 8-hydroxyquercetin 8-O-methyltransferase-like [Glycine max]	357491358	XM_003615919.1	125	2.81e-57	Medicago truncatula O-methyltransferase (MTR_5g074600) mRNA, complete cds	vvi:100254011	415	1.05e-46	--	--	--	B6VJS4	359	1.14e-39	Trans-resveratrol di-O-methyltransferase	PF04277//PF01091//PF00891	Oxaloacetate decarboxylase, gamma chain//PTN/MK heparin-binding protein family, C-terminal domain//O-methyltransferase	GO:0071436	sodium ion export	GO:0008948//GO:0008083//GO:0008171//GO:0015081	oxaloacetate decarboxylase activity//growth factor activity//O-methyltransferase activity//sodium ion transmembrane transporter activity	GO:0016020	membrane	--	--
comp57257_c1	1930	-3.22364	7.56125e-69	9.93191e-67	356516619	XP_003526991.1	1578	0	PREDICTED: cytochrome P450 71A1-like [Glycine max]	357461736	XM_003601102.1	247	1.76e-124	Medicago truncatula Cytochrome P450 (MTR_3g076550) mRNA, complete cds	pop:POPTR_577186	1374	0	--	--	--	P24465	1207	2.57e-157	Cytochrome P450 71A1	PF00067	Cytochrome P450	GO:0055114	oxidation-reduction process	GO:0009055//GO:0020037//GO:0016705//GO:0005506	electron carrier activity//heme binding//oxidoreductase activity, acting on paired donors, with incorporation or reduction of molecular oxygen//iron ion binding	--	--	KOG0156	Cytochrome P450 CYP2 subfamily
comp58853_c0	754	-3.20731	2.3961e-23	1.04048e-21	359806059	ACU24474.1	640	2.4e-77	unknown [Glycine max]	356541818	XR_137002.1	150	5.61e-71	PREDICTED: Glycine max uncharacterized LOC100807023 (LOC100807023), miscRNA	rcu:RCOM_1408500	550	9.75e-66	--	--	--	--	--	--	--	PF07819//PF00975//PF01764	PGAP1-like protein//Thioesterase domain//Lipase (class 3)	GO:0006886//GO:0009058//GO:0006629//GO:0006505	intracellular protein transport//biosynthetic process//lipid metabolic process//GPI anchor metabolic process	GO:0004806//GO:0016788	triglyceride lipase activity//hydrolase activity, acting on ester bonds	GO:0031227	intrinsic to endoplasmic reticulum membrane	--	--
comp65706_c1	2269	-3.19429	4.23664e-28	2.17366e-26	--	--	--	--	--	19032300	AB070890.1	236	2.71e-118	Pisum sativum mitochondrial sdh4 pseudogene for succinate dehydrogenase subunit 4	--	--	--	--	--	--	--	--	--	--	PF00146	NADH dehydrogenase	GO:0055114	oxidation-reduction process	--	--	GO:0016020	membrane	--	--
comp67208_c3	3180	-3.17167	4.3381e-34	2.71934e-32	147841236	CAN64512.1	1255	1.37e-161	hypothetical protein VITISV_004351 [Vitis vinifera]	387812449	JN872551.2	711	0	Lotus japonicus strain MG-20 mitochondrion, complete genome	ath:ArthMp026	284	7.16e-24	K03879	NADH dehydrogenase I subunit 2 [EC:1.6.5.3]	http://www.genome.jp/dbget-bin/www_bget?ko:K03879	O05000	311	2.41e-28	NADH-ubiquinone oxidoreductase chain 2	PF07127//PF00361	Late nodulin protein//NADH-Ubiquinone/plastoquinone (complex I), various chains	GO:0042773//GO:0055114//GO:0009878	ATP synthesis coupled electron transport//oxidation-reduction process//nodule morphogenesis	GO:0046872//GO:0008137	metal ion binding//NADH dehydrogenase (ubiquinone) activity	--	--	KOG4668	NADH dehydrogenase subunits 2, 5, and related proteins
comp65167_c0	1531	-3.16801	2.85932e-09	4.92195e-08	356522316	XP_003529793.1	1136	7.29e-147	PREDICTED: putative UPF0481 protein At3g02645-like [Glycine max]	356522317	XM_003529746.1	99	2.61e-42	PREDICTED: Glycine max putative UPF0481 protein At3g02645-like (LOC100780509), mRNA	vvi:100258254	1021	2.24e-129	--	--	--	P0C897	670	6.6e-79	Putative UPF0481 protein At3g02645	--	--	--	--	--	--	--	--	--	--
comp58664_c0	7495	-3.16139	1.22095e-08	1.977e-07	290488474	ADD30621.1	2498	0	photosystem II CP47 chlorophyll apoprotein [Ilex cornuta]	389403287	JN673818.2	263	8.84e-133	Millettia pinnata chloroplast, complete genome	vvi:4025125	2480	0	K02704	photosystem II PsbB protein	http://www.genome.jp/dbget-bin/www_bget?ko:K02704	Q68RY1	2496	0	Photosystem II CP47 chlorophyll apoprotein	PF02468//PF01405//PF10233//PF00421//PF12009//PF04824//PF00737//PF00033//PF01292//PF02134//PF00032	Photosystem II reaction centre N protein (psbN)//Photosystem II reaction centre T protein//Uncharacterized conserved protein CG6151-P//Photosystem II protein//Telomerase ribonucleoprotein complex - RNA binding domain//Conserved region of Rad21 / Rec8 like protein//Photosystem II 10 kDa phosphoprotein//Cytochrome b(N-terminal)/b6/petB//Prokaryotic cytochrome b561//Repeat in ubiquitin-activating (U…	GO:0022904//GO:0019684//GO:0006464//GO:0009767//GO:0050821//GO:0015979	respiratory electron transport chain//photosynthesis, light reaction//cellular protein modification process//photosynthetic electron transport chain//protein stabilization//photosynthesis	GO:0008641//GO:0005524//GO:0003964//GO:0042301//GO:0016168//GO:0016491//GO:0009055	small protein activating enzyme activity//ATP binding//RNA-directed DNA polymerase activity//phosphate ion binding//chlorophyll binding//oxidoreductase activity//electron carrier activity	GO:0016020//GO:0009523//GO:0016021//GO:0009521//GO:0009539//GO:0000228	membrane//photosystem II//integral to membrane//photosystem//photosystem II reaction center//nuclear chromosome	KOG4663	Cytochrome b
comp38339_c1	309	-3.12507	8.55847e-56	8.97109e-54	336362896	EGN91453.1	155	4.81e-12	hypothetical protein SERLA73DRAFT_67379 [Serpula lacrymans var. lacrymans S7.3]	342186709	HE577141.1	309	8.83e-160	Uncultured Glomus partial 18S rRNA gene, DGGE band 11	tad:TRIADDRAFT_62277	147	2.53e-10	--	--	--	--	--	--	--	--	--	--	--	--	--	--	--	--	--
comp70328_c0	227	-3.10064	3.24764e-22	1.34564e-20	--	--	--	--	--	70721024	AB220173.1	227	2.4e-114	Glomus sp. RF1 gene for 18S rRNA, partial sequence	--	--	--	--	--	--	--	--	--	--	--	--	--	--	--	--	--	--	--	--
comp63220_c0	1158	-3.05833	1.41678e-27	7.15304e-26	356541473	XP_003539200.1	792	8.92e-101	PREDICTED: bifunctional monodehydroascorbate reductase and carbonic anhydrase nectarin-3-like [Glycine max]	--	--	--	--	--	vvi:100243331	656	3.65e-80	K01674	carbonic anhydrase [EC:4.2.1.1]	http://www.genome.jp/dbget-bin/www_bget?ko:K01674	Q84UV8	595	2.66e-72	Bifunctional monodehydroascorbate reductase and carbonic anhydrase nectarin-3	PF00335	Tetraspanin family	--	--	--	--	GO:0016021	integral to membrane	KOG0382	Carbonic anhydrase
comp63156_c0	1369	-3.05684	8.72945e-50	8.32348e-48	225439530	XP_002264158.1	656	3.74e-80	PREDICTED: abscisic acid receptor PYL4-like [Vitis vinifera]	356495046	XM_003516344.1	192	4.66e-94	PREDICTED: Glycine max abscisic acid receptor PYL4-like (LOC100788199), mRNA	vvi:100267073	656	4e-80	K14496	abscisic acid receptor PYR/PYL family	http://www.genome.jp/dbget-bin/www_bget?ko:K14496	O80920	562	1.77e-67	Abscisic acid receptor PYL4	PF00407	Pathogenesis-related protein Bet v I family	GO:0006952//GO:0009607	defense response//response to biotic stimulus	--	--	--	--	--	--
comp66020_c0	1276	-3.05284	7.50039e-07	9.74681e-06	356532531	XP_003534825.1	1102	1.4e-145	PREDICTED: acyl-CoA--sterol O-acyltransferase 1-like [Glycine max]	292747390	AK337207.1	136	5.85e-63	Lotus japonicus cDNA, clone: LjFL1-049-CE03, HTC	pop:POPTR_548487	765	5.23e-95	--	--	--	Q9FJ76	598	1.61e-71	Probable long-chain-alcohol O-fatty-acyltransferase 5	--	--	--	--	--	--	--	--	KOG0260	RNA polymerase II, large subunit
comp60462_c2	638	-3.04266	2.21657e-09	3.87026e-08	--	--	--	--	--	339433797	JN041209.1	272	7.13e-139	Fusarium solani mitochondrion, complete genome	--	--	--	--	--	--	--	--	--	--	--	--	--	--	--	--	--	--	--	--
comp62567_c1	422	-3.02086	5.33162e-68	6.91712e-66	350633064	EHA21431.1	174	7.46e-14	hypothetical protein ASPNIDRAFT_46197 [Aspergillus niger ATCC 1015]	240147765	FJ235566.1	380	0	Glomus intraradices clone rLU_21 25S large subunit ribosomal RNA, partial sequence	--	--	--	--	--	--	--	--	--	--	--	--	--	--	--	--	--	--	--	--
comp68671_c0	2927	-2.88374	9.07792e-94	1.86604e-91	356519590	XP_003528455.1	2963	0	PREDICTED: linoleate 13S-lipoxygenase 3-1, chloroplastic-like [Glycine max]	356519589	XM_003528407.1	877	0	PREDICTED: Glycine max linoleate 13S-lipoxygenase 3-1, chloroplastic-like (LOC100810270), mRNA	vvi:100267183	2464	0	K00454	lipoxygenase [EC:1.13.11.12]	http://www.genome.jp/dbget-bin/www_bget?ko:K00454	O24371	2275	0	Linoleate 13S-lipoxygenase 3-1, chloroplastic	PF07936//PF00305//PF00032//PF01477	Antihypertensive protein BDS-I/II//Lipoxygenase//Cytochrome b(C-terminal)/b6/petD//PLAT/LH2 domain	GO:0055114//GO:0009405	oxidation-reduction process//pathogenesis	GO:0016702//GO:0009055//GO:0008200//GO:0046872//GO:0005515//GO:0016491	oxidoreductase activity, acting on single donors with incorporation of molecular oxygen, incorporation of two atoms of oxygen//electron carrier activity//ion channel inhibitor activity//metal ion binding//protein binding//oxidoreductase activity	GO:0016020//GO:0042151	membrane//nematocyst	--	--
comp65043_c0	1581	-2.87671	1.01785e-05	0.00011278	356558606	XP_003547595.1	1922	0	PREDICTED: UDP-glycosyltransferase 91A1-like [Glycine max]	31581055	AP006424.1	551	0	Lotus japonicus genomic DNA, chromosome 6, clone: LjT13E04, TM0314, complete sequence	vvi:100251545	1097	7.18e-142	--	--	--	D4Q9Z5	1413	0	Soyasaponin III rhamnosyltransferase	PF00201	UDP-glucoronosyl and UDP-glucosyl transferase	GO:0008152	metabolic process	GO:0016758	transferase activity, transferring hexosyl groups	--	--	KOG1192	UDP-glucuronosyl and UDP-glucosyl transferase
comp62567_c3	204	-2.79115	3.67085e-35	2.38124e-33	156318708	EDO25998.1	157	9.92e-13	predicted protein [Nematostella vectensis]	240147761	FJ235562.1	188	1.01e-92	Glomus intraradices clone rLU_37 25S large subunit ribosomal RNA, partial sequence	nve:NEMVE_v1g155763	157	1.06e-12	--	--	--	--	--	--	--	--	--	--	--	--	--	--	--	--	--
comp58337_c1	878	-2.78389	1.67275e-07	2.37669e-06	356573416	XP_003554857.1	727	3.28e-89	PREDICTED: cytochrome P450 82A4-like [Glycine max]	210141426	AK245345.1	51	7.1e-16	Glycine max cDNA, clone: GMFL01-27-L06	vvi:100245555	685	7.57e-83	--	--	--	O49858	722	1.62e-89	Cytochrome P450 82A3	PF00067	Cytochrome P450	GO:0055114	oxidation-reduction process	GO:0009055//GO:0020037//GO:0016705//GO:0005506	electron carrier activity//heme binding//oxidoreductase activity, acting on paired donors, with incorporation or reduction of molecular oxygen//iron ion binding	--	--	--	--
comp58404_c1	902	-2.76819	0.000306957	0.00255981	363808072	AEE99200.1	787	1.52e-101	allene oxide cyclase 5 [Glycine max]	388495313	BT135928.1	118	4.16e-53	Medicago truncatula clone JCVI-FLMt-9P18 unknown mRNA	pop:POPTR_198984	713	1.63e-90	--	--	--	Q93ZC5	568	1.05e-69	Allene oxide cyclase 4, chloroplastic	PF00520//PF06351	Ion transport protein//Allene oxide cyclase	GO:0055085//GO:0006811	transmembrane transport//ion transport	GO:0005216//GO:0016853//GO:0046423	ion channel activity//isomerase activity//allene-oxide cyclase activity	GO:0016020//GO:0009507	membrane//chloroplast	--	--
comp65412_c1	2116	-2.75387	7.77721e-45	6.54775e-43	356516555	XP_003526959.1	2623	0	PREDICTED: probable inactive purple acid phosphatase 27-like [Glycine max]	356516554	XM_003526911.1	894	0	PREDICTED: Glycine max probable inactive purple acid phosphatase 27-like (LOC100775672), mRNA	pop:POPTR_423272	2356	0	--	--	--	Q5MAU8	2272	0	Probable inactive purple acid phosphatase 27	PF01623//PF00149	Carlavirus putative nucleic acid binding protein//Calcineurin-like phosphoesterase	GO:0006355	regulation of transcription, DNA-dependent	GO:0016787//GO:0003676	hydrolase activity//nucleic acid binding	--	--	KOG1378	Purple acid phosphatase
comp66719_c0	1287	-2.72334	3.06039e-05	0.000313426	356552989	XP_003544841.1	369	2.6e-91	PREDICTED: transcription factor bHLH93-like [Glycine max]	388500947	BT138745.1	136	5.9e-63	Lotus japonicus clone JCVI-FLLj-19J17 unknown mRNA	pop:POPTR_816406	353	5.08e-75	--	--	--	Q9LSL1	288	2.23e-56	Transcription factor bHLH93	PF00808	Histone-like transcription factor (CBF/NF-Y) and archaeal histone	--	--	GO:0043565	sequence-specific DNA binding	GO:0005622	intracellular	--	--
comp65406_c8	1886	-2.7022	1.06148e-09	1.91465e-08	357515063	AET02296.1	219	1.68e-16	hypothetical protein MTR_8g038700 [Medicago truncatula]	--	--	--	--	--	--	--	--	--	--	--	--	--	--	--	--	--	--	--	--	--	--	--	--	--
comp64963_c1	1288	-2.69793	1.02052e-52	1.0159e-50	197209782	BAG68930.1	1000	3.97e-128	cytochrome P450 monooxygenase [Glycyrrhiza uralensis]	197209781	AB437320.1	322	2.37e-166	Glycyrrhiza uralensis CYP93E3 mRNA for cytochrome P450 monooxygenase, complete cds	pop:POPTR_89386	678	3.76e-80	--	--	--	Q9XHC6	996	1.56e-128	Beta-amyrin 24-hydroxylase	PF00067	Cytochrome P450	GO:0055114	oxidation-reduction process	GO:0009055//GO:0020037//GO:0016705//GO:0005506	electron carrier activity//heme binding//oxidoreductase activity, acting on paired donors, with incorporation or reduction of molecular oxygen//iron ion binding	--	--	KOG0156	Cytochrome P450 CYP2 subfamily
comp61116_c1	1561	-2.6913	2.21183e-53	2.22986e-51	356501211	XP_003519420.1	745	6.88e-93	PREDICTED: abscisic acid receptor PYL5-like [Glycine max]	148540431	EF392854.1	447	0	Arachis diogoi hypothetical protein mRNA, partial cds	vvi:100267073	643	2.29e-77	K14496	abscisic acid receptor PYR/PYL family	http://www.genome.jp/dbget-bin/www_bget?ko:K14496	Q9FLB1	566	1.74e-67	Abscisic acid receptor PYL5	PF00407	Pathogenesis-related protein Bet v I family	GO:0006952//GO:0009607	defense response//response to biotic stimulus	--	--	--	--	--	--
comp67737_c0	894	-2.6556	0.000199418	0.00173095	--	--	--	--	--	--	--	--	--	--	--	--	--	--	--	--	--	--	--	--	--	--	--	--	--	--	--	--	--	--
comp62662_c0	1231	-2.61759	9.6969e-217	5.90317e-214	4033446	AAC49137.1	508	7.08e-58	lectin precursor [Cladrastis kentukea]	--	--	--	--	--	pop:POPTR_870279	338	8.87e-32	--	--	--	Q39529	508	6.05e-59	Agglutinin-2	PF03388//PF00139	Legume-like lectin family//Legume lectin domain	--	--	GO:0030246	carbohydrate binding	GO:0016020	membrane	KOG3671	Actin regulatory protein (Wiskott-Aldrich syndrome protein)
comp68521_c0	2818	-2.60469	0.000298728	0.00250107	351725607	AAA66338.1	4195	0	heat shock protein [Glycine max]	351725606	NM_001251193.1	1409	0	Glycine max heat shock protein (SB100), mRNA gi|530206|gb|L35272.1|SOYSB100HS Glycine max heat shock protein (SB100) mRNA, complete cds	vvi:100232966	4137	0	--	--	--	P42730	4029	0	Chaperone protein ClpB1	PF00158//PF06414//PF01637//PF10662//PF05496//PF06309//PF07724//PF00910//PF04851//PF01544//PF01078//PF02861//PF07728//PF07726//PF00437//PF00004//PF03193//PF01695	Sigma-54 interaction domain//Zeta toxin//Archaeal ATPase//Ethanolamine utilisation - propanediol utilisation//Holliday junction DNA helicase ruvB N-terminus//Torsin//AAA domain (Cdc48 subfamily)//RNA helicase//Type III restriction enzyme, res subunit//CorA-like Mg2+ transporter protein//Magnesium chelatase, subunit ChlI//Clp amino terminal domain//AAA domain (dynein-related subfamily)//ATPase fam…	GO:0006355//GO:0051085//GO:0006950//GO:0030001//GO:0015995//GO:0006576//GO:0006810//GO:0055085//GO:0006281//GO:0019538//GO:0006310//GO:0015979	regulation of transcription, DNA-dependent//chaperone mediated protein folding requiring cofactor//response to stress//metal ion transport//chlorophyll biosynthetic process//cellular biogenic amine metabolic process//transport//transmembrane transport//DNA repair//protein metabolic process//DNA recombination//photosynthesis	GO:0003723//GO:0003677//GO:0005524//GO:0016851//GO:0016787//GO:0009378//GO:0017111//GO:0016887//GO:0046873//GO:0003724//GO:0016301//GO:0003924//GO:0005525//GO:0008134	RNA binding//DNA binding//ATP binding//magnesium chelatase activity//hydrolase activity//four-way junction helicase activity//nucleoside-triphosphatase activity//ATPase activity//metal ion transmembrane transporter activity//RNA helicase activity//kinase activity//GTPase activity//GTP binding//transcription factor binding	GO:0016020//GO:0005622	membrane//intracellular	KOG1051	Chaperone HSP104 and related ATP-dependent Clp proteases
comp60003_c1	1796	-2.55219	0.000308999	0.00257616	--	--	--	--	--	--	--	--	--	--	--	--	--	--	--	--	--	--	--	--	--	--	--	--	--	--	--	--	--	--
comp68462_c3	1211	-2.55084	2.47406e-09	4.28675e-08	--	--	--	--	--	--	--	--	--	--	--	--	--	--	--	--	--	--	--	--	PF01825//PF00003//PF02453	Latrophilin/CL-1-like GPS domain//7 transmembrane sweet-taste receptor of 3 GCPR//Reticulon	GO:0007186//GO:0007218	G-protein coupled receptor signaling pathway//neuropeptide signaling pathway	GO:0004930	G-protein coupled receptor activity	GO:0016020//GO:0005783//GO:0016021	membrane//endoplasmic reticulum//integral to membrane	--	--
comp64873_c0	1469	-2.49748	1.0609e-06	1.34713e-05	359806525	AEO14878.1	1060	1.17e-138	rsmv23 protein [Glycine max]	--	--	--	--	--	ath:AT4G36950	848	8.54e-107	--	--	--	Q39008	375	1.61e-37	Mitogen-activated protein kinase kinase kinase 1	PF01633//PF07714//PF00069	Choline/ethanolamine kinase//Protein tyrosine kinase//Protein kinase domain	GO:0006468	protein phosphorylation	GO:0005524//GO:0000166//GO:0004672//GO:0016773	ATP binding//nucleotide binding//protein kinase activity//phosphotransferase activity, alcohol group as acceptor	--	--	KOG0198	MEKK and related serine/threonine protein kinases
comp69212_c0	5237	-2.48479	8.47636e-41	6.35847e-39	356497591	XP_003517643.1	5328	0	PREDICTED: putative ABC transporter B family member 8-like [Glycine max]	356497590	XM_003517595.1	1867	0	PREDICTED: Glycine max putative ABC transporter B family member 8-like (LOC100801088), mRNA	rcu:RCOM_1049340	4881	0	K05658	ATP-binding cassette, subfamily B (MDR/TAP), member 1	http://www.genome.jp/dbget-bin/www_bget?ko:K05658	Q9LHK4	722	2.85e-76	Putative ABC transporter B family member 8	PF06414//PF00004//PF03193//PF00931//PF00646//PF00664//PF07728//PF02258//PF00005//PF00485	Zeta toxin//ATPase family associated with various cellular activities (AAA)//Protein of unknown function, DUF258//NB-ARC domain//F-box domain//ABC transporter transmembrane region//AAA domain (dynein-related subfamily)//Shiga-like toxin beta subunit//ABC transporter//Phosphoribulokinase / Uridine kinase family	GO:0006810//GO:0055085//GO:0008152//GO:0019836	transport//transmembrane transport//metabolic process//hemolysis by symbiont of host erythrocytes	GO:0005524//GO:0016301//GO:0042626//GO:0003924//GO:0043531//GO:0005515//GO:0005525//GO:0016887	ATP binding//kinase activity//ATPase activity, coupled to transmembrane movement of substances//GTPase activity//ADP binding//protein binding//GTP binding//ATPase activity	GO:0016021//GO:0005576	integral to membrane//extracellular region	KOG0055	Multidrug/pheromone exporter, ABC superfamily
comp61104_c2	212	-2.48182	3.28135e-06	3.89627e-05	--	--	--	--	--	240147763	FJ235564.1	193	1.76e-95	Glomus intraradices clone rLU_25 25S large subunit ribosomal RNA, partial sequence	--	--	--	--	--	--	--	--	--	--	--	--	--	--	--	--	--	--	--	--
comp62567_c0	298	-2.37578	4.79837e-22	1.97013e-20	350632770	EHA21137.1	194	3.45e-18	hypothetical protein ASPNIDRAFT_138531 [Aspergillus niger ATCC 1015]	240147773	FJ235574.1	273	8.72e-140	Glomus intraradices clone rLSU2 25S large subunit ribosomal RNA, partial sequence	phu:Phum_PHUM351800	161	1.32e-12	--	--	--	--	--	--	--	--	--	--	--	--	--	--	--	--	--
comp63214_c2	336	-2.36834	6.55678e-19	2.2734e-17	392558016	EIW51283.1	180	8.88e-16	hypothetical protein TRAVEDRAFT_137643, partial [Trametes versicolor FP-101664 SS1]	148358020	DQ071705.2	106	6.81e-47	Cortinarius violaceus 28S large subunit ribosomal RNA gene, partial sequence	ppp:PHYPADRAFT_156553	177	8.24e-15	--	--	--	--	--	--	--	--	--	--	--	--	--	--	--	--	--
comp68033_c0	2313	-2.34605	7.99893e-22	3.24218e-20	357467711	AES86337.1	2408	0	Phosphoglycerate dehydrogenase [Medicago truncatula]	356521734	XM_003529459.1	678	0	PREDICTED: Glycine max d-3-phosphoglycerate dehydrogenase, chloroplastic-like (LOC100793819), mRNA	pop:POPTR_1084113	2334	0	--	--	--	O04130	2269	0	D-3-phosphoglycerate dehydrogenase, chloroplastic	PF06580//PF02826//PF01842//PF00389//PF01006//PF06821//PF00208//PF03446//PF07991	Histidine kinase//D-isomer specific 2-hydroxyacid dehydrogenase, NAD binding domain//ACT domain//D-isomer specific 2-hydroxyacid dehydrogenase, catalytic domain//Hepatitis C virus non-structural protein NS4a//Alpha/Beta hydrolase family of unknown function (DUF1234)//Glutamate/Leucine/Phenylalanine/Valine dehydrogenase//NAD binding domain of 6-phosphogluconate dehydrogenase//Acetohydroxy acid iso…	GO:0008652//GO:0055114//GO:0000160//GO:0006564//GO:0008152//GO:0006520//GO:0016032//GO:0006098	cellular amino acid biosynthetic process//oxidation-reduction process//two-component signal transduction system (phosphorelay)//L-serine biosynthetic process//metabolic process//cellular amino acid metabolic process//viral reproduction//pentose-phosphate shunt	GO:0016597//GO:0016787//GO:0048037//GO:0016491//GO:0016616//GO:0004616//GO:0051287//GO:0004455//GO:0004617//GO:0000155	amino acid binding//hydrolase activity//cofactor binding//oxidoreductase activity//oxidoreductase activity, acting on the CH-OH group of donors, NAD or NADP as acceptor//phosphogluconate dehydrogenase (decarboxylating) activity//NAD binding//ketol-acid reductoisomerase activity//phosphoglycerate dehydrogenase activity//two-component sensor activity	GO:0016021//GO:0044423	integral to membrane//virion part	KOG0068	D-3-phosphoglycerate dehydrogenase, D-isomer-specific 2-hydroxy acid dehydrogenase superfamily
comp68059_c1	2059	-2.34328	2.19174e-07	3.05647e-06	357466531	AES73801.1	1503	0	Sarcosine oxidase [Medicago truncatula]	224121147	XM_002330719.1	69	1.68e-25	Populus trichocarpa sarcosine oxidase (SOX2), mRNA	pop:POPTR_578371	1327	6.99e-175	--	--	--	Q9SJA7	1269	3.38e-167	Probable sarcosine oxidase	PF07992//PF00070//PF01593//PF05834//PF02737//PF01134//PF01266	Pyridine nucleotide-disulphide oxidoreductase//Pyridine nucleotide-disulphide oxidoreductase//Flavin containing amine oxidoreductase//Lycopene cyclase protein//3-hydroxyacyl-CoA dehydrogenase, NAD binding domain//Glucose inhibited division protein A//FAD dependent oxidoreductase	GO:0046653//GO:0055114//GO:0008033//GO:0006631//GO:0016117	tetrahydrofolate metabolic process//oxidation-reduction process//tRNA processing//fatty acid metabolic process//carotenoid biosynthetic process	GO:0050660//GO:0016705//GO:0008115//GO:0003857//GO:0016491	flavin adenine dinucleotide binding//oxidoreductase activity, acting on paired donors, with incorporation or reduction of molecular oxygen//sarcosine oxidase activity//3-hydroxyacyl-CoA dehydrogenase activity//oxidoreductase activity	--	--	KOG2820	FAD-dependent oxidoreductase
comp64032_c0	2260	-2.31099	1.59471e-40	1.18782e-38	356566866	XP_003551647.1	1759	0	PREDICTED: polyphenol oxidase, chloroplastic [Glycine max]	356568309	XM_003552307.1	105	1.79e-45	PREDICTED: Glycine max polyphenol oxidase, chloroplastic-like (LOC100785410), mRNA	pop:POPTR_568257	1231	5.02e-157	--	--	--	P43309	1163	5.37e-148	Polyphenol oxidase, chloroplastic	PF12143//PF12142//PF00264	Protein of unknown function (DUF_B2219)//Polyphenol oxidase middle domain//Common central domain of tyrosinase	GO:0008152//GO:0055114	metabolic process//oxidation-reduction process	GO:0004097//GO:0016491	catechol oxidase activity//oxidoreductase activity	--	--	--	--
comp52417_c0	731	-2.27954	0.000190621	0.0016628	224088780	EEE92060.1	668	7.28e-86	predicted protein [Populus trichocarpa]	194466080	DQ889506.1	523	0	Arachis hypogaea clone 1O46 class II small heat shock protein Le-HSP17.6 mRNA, partial cds	pop:POPTR_832078	668	7.78e-86	K13993	HSP20 family protein	http://www.genome.jp/dbget-bin/www_bget?ko:K13993	P05477	652	1.69e-84	17.9 kDa class II heat shock protein	--	--	GO:0006457//GO:0009644//GO:0006972//GO:0042542//GO:0009408	protein folding//response to high light intensity//hyperosmotic response//response to hydrogen peroxide//response to heat	GO:0051082	unfolded protein binding	--	--	KOG0710	Molecular chaperone (small heat-shock protein Hsp26/Hsp42)
comp64329_c0	1832	-2.24621	1.56602e-66	1.96722e-64	356526435	XP_003531823.1	2307	0	PREDICTED: secologanin synthase-like isoform 1 [Glycine max]	356526434	XM_003531775.1	742	0	PREDICTED: Glycine max secologanin synthase-like, transcript variant 1 (LOC100801959), mRNA	pop:POPTR_595797	1552	0	--	--	--	Q05047	1424	0	Secologanin synthase	PF00067	Cytochrome P450	GO:0055114	oxidation-reduction process	GO:0009055//GO:0020037//GO:0016705//GO:0005506	electron carrier activity//heme binding//oxidoreductase activity, acting on paired donors, with incorporation or reduction of molecular oxygen//iron ion binding	--	--	KOG0157	Cytochrome P450 CYP4/CYP19/CYP26 subfamilies
comp64642_c1	1101	-2.23164	6.55617e-05	0.000628534	255543359	EEF49245.1	1648	0	heat shock protein, putative [Ricinus communis]	224115827	XM_002332031.1	473	0	Populus trichocarpa predicted protein, mRNA	rcu:RCOM_1442280	1648	0	K03283	heat shock 70kDa protein 1/8	http://www.genome.jp/dbget-bin/www_bget?ko:K03283	P26413	1624	0	Heat shock 70 kDa protein	PF02782//PF06723//PF01968//PF02491//PF00305	FGGY family of carbohydrate kinases, C-terminal domain//MreB/Mbl protein//Hydantoinase/oxoprolinase//Cell division protein FtsA//Lipoxygenase	GO:0000902//GO:0006950//GO:0055114//GO:0005975//GO:0007049	cell morphogenesis//response to stress//oxidation-reduction process//carbohydrate metabolic process//cell cycle	GO:0032440//GO:0016702//GO:0005524//GO:0016773//GO:0046872//GO:0016787//GO:0005515	2-alkenal reductase [NAD(P)] activity//oxidoreductase activity, acting on single donors with incorporation of molecular oxygen, incorporation of two atoms of oxygen//ATP binding//phosphotransferase activity, alcohol group as acceptor//metal ion binding//hydrolase activity//protein binding	--	--	KOG0101	Molecular chaperones HSP70/HSC70, HSP70 superfamily
comp68848_c0	2891	-2.21925	1.32062e-243	8.89482e-241	2459611	AAB71759.1	3655	0	lipoxygenase [Pisum sativum]	357484116	XM_003612297.1	822	0	Medicago truncatula Seed lipoxygenase (MTR_5g024020) mRNA, complete cds	vvi:100232917	2768	0	K15718	linoleate 9S-lipoxygenase [EC:1.13.11.58]	http://www.genome.jp/dbget-bin/www_bget?ko:K15718	P24095	3461	0	Seed linoleate 9S-lipoxygenase	PF00305//PF01477	Lipoxygenase//PLAT/LH2 domain	GO:0055114	oxidation-reduction process	GO:0016702//GO:0046872//GO:0005515	oxidoreductase activity, acting on single donors with incorporation of molecular oxygen, incorporation of two atoms of oxygen//metal ion binding//protein binding	--	--	--	--
comp66096_c0	1104	-2.17884	3.31454e-10	6.27542e-09	319759272	ADV71372.1	1039	3.8e-135	glycosyltransferase GT18P15 [Pueraria montana var. lobata]	356564549	XM_003550468.1	43	2.52e-11	PREDICTED: Glycine max UDP-glycosyltransferase 73B3-like (LOC100783255), mRNA	rcu:RCOM_0812270	684	3.55e-82	--	--	--	Q2V6J9	648	8.35e-78	UDP-glucose flavonoid 3-O-glucosyltransferase 7	PF03033//PF00201	Glycosyltransferase family 28 N-terminal domain//UDP-glucoronosyl and UDP-glucosyl transferase	GO:0008152//GO:0030259//GO:0005975	metabolic process//lipid glycosylation//carbohydrate metabolic process	GO:0016758	transferase activity, transferring hexosyl groups	--	--	--	--
comp68144_c0	2359	-2.17633	6.92156e-10	1.26142e-08	356545774	XP_003541310.1	2747	0	PREDICTED: subtilisin-like protease-like [Glycine max]	--	--	--	--	--	pop:POPTR_826351	2517	0	--	--	--	O65351	1889	0	Subtilisin-like protease	PF07745//PF00082//PF05922	Glycosyl hydrolase family 53//Subtilase family//Peptidase inhibitor I9	GO:0006508//GO:0043086	proteolysis//negative regulation of catalytic activity	GO:0004252//GO:0015926//GO:0042802	serine-type endopeptidase activity//glucosidase activity//identical protein binding	--	--	--	--
comp66897_c0	2432	-2.16518	7.57367e-22	3.08561e-20	217074484	AFK37286.1	1783	0	unknown [Medicago truncatula]	356538623	XM_003537753.1	342	3.45e-177	PREDICTED: Glycine max uncharacterized protein LOC100800237 (LOC100800237), mRNA	pop:POPTR_818181	1613	0	--	--	--	--	--	--	--	PF10716	NADH dehydrogenase transmembrane subunit	GO:0055114	oxidation-reduction process	GO:0016655	oxidoreductase activity, acting on NADH or NADPH, quinone or similar compound as acceptor	--	--	KOG0260	RNA polymerase II, large subunit
comp61436_c0	1163	-2.16316	6.50317e-08	9.7705e-07	357494535	AET00515.1	685	2.73e-84	Geranylgeranyl pyrophosphate synthase [Medicago truncatula]	--	--	--	--	--	rcu:RCOM_0082580	614	1.18e-73	K13789	geranylgeranyl diphosphate synthase, type II [EC:2.5.1.1 2.5.1.10 2.5.1.29]	http://www.genome.jp/dbget-bin/www_bget?ko:K13789	Q39108	225	1.89e-19	Heterodimeric geranylgeranyl pyrophosphate synthase small subunit, chloroplastic	PF00348	Polyprenyl synthetase	GO:0008299	isoprenoid biosynthetic process	--	--	--	--	--	--
comp69153_c1	3433	-2.1493	7.41262e-07	9.64464e-06	356561130	XP_003548838.1	4373	0	PREDICTED: histidine kinase 1-like [Glycine max]	356561129	XM_003548790.1	277	6.65e-141	PREDICTED: Glycine max histidine kinase 1-like (LOC100801970), mRNA	rcu:RCOM_0572760	3689	0	--	--	--	Q9SXL4	3347	0	Histidine kinase 1	PF00560//PF00072//PF02518//PF00512	Leucine Rich Repeat//Response regulator receiver domain//Histidine kinase-, DNA gyrase B-, and HSP90-like ATPase//His Kinase A (phospho-acceptor) domain	GO:0000160//GO:0007165//GO:0006355	two-component signal transduction system (phosphorelay)//signal transduction//regulation of transcription, DNA-dependent	GO:0000155//GO:0005515//GO:0005524//GO:0000156	two-component sensor activity//protein binding//ATP binding//two-component response regulator activity	GO:0016020	membrane	KOG0519	Sensory transduction histidine kinase
comp65427_c0	1754	-2.12144	4.82345e-46	4.25323e-44	357469383	AES87173.1	1878	0	3-ketoacyl-CoA thiolase 2, peroxisomal [Medicago truncatula]	363806965	NM_001255639.1	705	0	Glycine max 3-ketoacyl-CoA thiolase 2, peroxisomal-like (LOC100789930), mRNA gi|255645012|gb|BT097760.1| Soybean clone JCVI-FLGm-26K4 unknown mRNA	rcu:RCOM_1721350	1708	0	K07513	acetyl-CoA acyltransferase 1 [EC:2.3.1.16]	http://www.genome.jp/dbget-bin/www_bget?ko:K07513	Q56WD9	1653	0	3-ketoacyl-CoA thiolase 2, peroxisomal	PF08541//PF02803//PF08545//PF00108	3-Oxoacyl-[acyl-carrier-protein (ACP)] synthase III C terminal//Thiolase, C-terminal domain//3-Oxoacyl-[acyl-carrier-protein (ACP)] synthase III//Thiolase, N-terminal domain	GO:0008152//GO:0006633//GO:0008610	metabolic process//fatty acid biosynthetic process//lipid biosynthetic process	GO:0004315//GO:0016747	3-oxoacyl-[acyl-carrier-protein] synthase activity//transferase activity, transferring acyl groups other than amino-acyl groups	--	--	KOG1389	3-oxoacyl CoA thiolase
comp61423_c0	1051	-2.06341	1.23139e-07	1.78076e-06	225449647	CBI40192.3	1188	3.95e-160	unnamed protein product [Vitis vinifera]	--	--	--	--	--	vvi:100259215	1188	4.23e-160	--	--	--	Q07469	426	2.19e-47	Bark storage protein A	PF01048	Phosphorylase superfamily	GO:0009611//GO:0009116	response to wounding//nucleoside metabolic process	GO:0003824	catalytic activity	GO:0009505	plant-type cell wall	--	--
comp67089_c0	2855	-2.06049	5.67028e-12	1.26764e-10	357444265	AES62661.1	3582	0	Lipoxygenase [Medicago truncatula]	356575830	XM_003555992.1	1002	0	PREDICTED: Glycine max linoleate 9S-lipoxygenase 5, chloroplastic-like (LOC100800451), mRNA	rcu:RCOM_0677750	3209	0	K15718	linoleate 9S-lipoxygenase [EC:1.13.11.58]	http://www.genome.jp/dbget-bin/www_bget?ko:K15718	Q9LUW0	3077	0	Linoleate 9S-lipoxygenase 5, chloroplastic	PF02106//PF11522//PF09090//PF00305	Fanconi anaemia group C protein//Yeast phosphatidylinositol-4-OH kinase Pik1//MIF4G like//Lipoxygenase	GO:0016070//GO:0006281//GO:0055114//GO:0031408	RNA metabolic process//DNA repair//oxidation-reduction process//oxylipin biosynthetic process	GO:0016702//GO:0005506//GO:0016773//GO:0046872//GO:0016165	oxidoreductase activity, acting on single donors with incorporation of molecular oxygen, incorporation of two atoms of oxygen//iron ion binding//phosphotransferase activity, alcohol group as acceptor//metal ion binding//lipoxygenase activity	--	--	--	--
comp68061_c0	2740	-2.05905	7.41361e-25	3.43107e-23	356515422	XP_003526399.1	3049	0	PREDICTED: cellulose synthase-like protein G1-like [Glycine max]	210143190	AK285972.1	829	0	Glycine max cDNA, clone: GMFL01-19-J08	vvi:100242574	1711	0	--	--	--	Q570S7	1101	7.85e-135	Cellulose synthase-like protein G1	PF03552	Cellulose synthase	GO:0030244	cellulose biosynthetic process	GO:0016760	cellulose synthase (UDP-forming) activity	GO:0016020	membrane	--	--
comp64892_c0	277	-2.05196	1.62428e-12	3.80032e-11	--	--	--	--	--	--	--	--	--	--	--	--	--	--	--	--	--	--	--	--	--	--	--	--	--	--	--	--	--	--
comp57131_c0	835	-2.01212	1.28201e-48	1.20069e-46	--	--	--	--	--	--	--	--	--	--	--	--	--	--	--	--	--	--	--	--	PF02714//PF07043	Domain of unknown function DUF221//Protein of unknown function (DUF1328)	--	--	--	--	GO:0016020//GO:0005886	membrane//plasma membrane	KOG4462	WASP-interacting protein VRP1/WIP, contains WH2 domain
comp64054_c6	277	-1.96653	9.32824e-05	0.000863687	357513769	AET01649.1	319	1.38e-32	Seed lipoxygenase-3 [Medicago truncatula]	357513768	XM_003627125.1	122	7e-56	Medicago truncatula Seed lipoxygenase-3 (MTR_8g018420) mRNA, complete cds	pop:POPTR_782901	245	1.43e-22	K15718	linoleate 9S-lipoxygenase [EC:1.13.11.58]	http://www.genome.jp/dbget-bin/www_bget?ko:K15718	P09186	318	1.72e-33	Seed linoleate 9S-lipoxygenase-3	PF00305	Lipoxygenase	GO:0031408//GO:0055114	oxylipin biosynthetic process//oxidation-reduction process	GO:0016702//GO:0046872//GO:0005506//GO:0016165	oxidoreductase activity, acting on single donors with incorporation of molecular oxygen, incorporation of two atoms of oxygen//metal ion binding//iron ion binding//lipoxygenase activity	--	--	--	--
comp64557_c0	535	-1.9533	1.84648e-14	4.95357e-13	224070267	EEE75007.1	262	1.54e-26	predicted protein [Populus trichocarpa]	--	--	--	--	--	pop:POPTR_946158	262	1.64e-26	--	--	--	P27061	192	1.23e-16	Acid phosphatase 1	--	--	--	--	GO:0003993	acid phosphatase activity	--	--	--	--
comp66520_c0	400	-1.93849	1.37073e-06	1.71712e-05	--	--	--	--	--	--	--	--	--	--	--	--	--	--	--	--	--	--	--	--	--	--	--	--	--	--	--	--	--	--
comp67454_c0	1660	-1.92612	3.03793e-17	9.55952e-16	319759272	ADV71372.1	1810	0	glycosyltransferase GT18P15 [Pueraria montana var. lobata]	--	--	--	--	--	rcu:RCOM_0812270	1020	1.18e-129	--	--	--	Q7Y232	930	2.87e-117	UDP-glycosyltransferase 73B4	PF04101//PF00201	Glycosyltransferase family 28 C-terminal domain//UDP-glucoronosyl and UDP-glucosyl transferase	GO:0008152//GO:0030259//GO:0005975	metabolic process//lipid glycosylation//carbohydrate metabolic process	GO:0030246//GO:0016758	carbohydrate binding//transferase activity, transferring hexosyl groups	--	--	KOG1192	UDP-glucuronosyl and UDP-glucosyl transferase
comp62666_c2	621	-1.91162	2.13896e-06	2.60426e-05	357468779	AES86871.1	541	1.5e-64	Leucoanthocyanidin dioxygenase [Medicago truncatula]	358349114	XM_003638537.1	120	2.17e-54	Medicago truncatula Leucoanthocyanidin dioxygenase (MTR_137s0031) mRNA, complete cds	pop:POPTR_560919	467	1.31e-53	--	--	--	Q96323	195	2.52e-16	Leucoanthocyanidin dioxygenase	--	--	GO:0055114	oxidation-reduction process	GO:0016702//GO:0005506//GO:0016706	oxidoreductase activity, acting on single donors with incorporation of molecular oxygen, incorporation of two atoms of oxygen//iron ion binding//oxidoreductase activity, acting on paired donors, with incorporation or reduction of molecular oxygen, 2-oxoglutarate as one donor, and incorporation of one atom each of oxygen into both donors	--	--	--	--
comp58686_c1	1266	-1.9046	3.93385e-21	1.53931e-19	358344726	AES83576.1	1402	0	5&apos	356515598	XM_003526438.1	370	0	PREDICTED: Glycine max bark storage protein A-like (LOC100792205), mRNA	vvi:100242385	1167	1.57e-155	--	--	--	Q07469	322	3.44e-32	Bark storage protein A	PF01048//PF02053	Phosphorylase superfamily//Gene 66 (IR5) protein	GO:0009116	nucleoside metabolic process	GO:0008270//GO:0003824	zinc ion binding//catalytic activity	--	--	--	--
comp64054_c2	600	-1.89545	7.70568e-12	1.69162e-10	357513769	AET01649.1	892	7.66e-112	Seed lipoxygenase-3 [Medicago truncatula]	359487756	XM_002284499.2	123	4.5e-56	PREDICTED: Vitis vinifera lipoxygenase (LOX), mRNA	vvi:100232917	818	8.09e-101	K15718	linoleate 9S-lipoxygenase [EC:1.13.11.58]	http://www.genome.jp/dbget-bin/www_bget?ko:K15718	P09918	866	6.22e-109	Seed linoleate 9S-lipoxygenase-3	PF10408//PF00305	Ubiquitin elongating factor core//Lipoxygenase	GO:0016567//GO:0055114//GO:0006511//GO:0031408	protein ubiquitination//oxidation-reduction process//ubiquitin-dependent protein catabolic process//oxylipin biosynthetic process	GO:0016702//GO:0005506//GO:0034450//GO:0046872//GO:0016165	oxidoreductase activity, acting on single donors with incorporation of molecular oxygen, incorporation of two atoms of oxygen//iron ion binding//ubiquitin-ubiquitin ligase activity//metal ion binding//lipoxygenase activity	GO:0000151	ubiquitin ligase complex	--	--
comp65723_c0	1089	-1.89146	0.000460643	0.00369074	356506204	XP_003521877.1	476	4.59e-53	PREDICTED: uncharacterized protein LOC100776882 [Glycine max]	356570354	XM_003553307.1	146	1.37e-68	PREDICTED: Glycine max transcriptional activator Myb-like (LOC100791795), mRNA	vvi:100245102	425	1.42e-45	--	--	--	Q9FDW1	236	4.78e-21	Transcription factor MYB44	PF00249	Myb-like DNA-binding domain	--	--	GO:0003677	DNA binding	--	--	KOG0048	Transcription factor, Myb superfamily
comp65584_c0	1306	-1.88879	9.65055e-05	0.000889109	356502728	XP_003520168.1	750	1.95e-93	PREDICTED: probable carboxylesterase 7-like [Glycine max]	--	--	--	--	--	rcu:RCOM_0814020	738	1.12e-90	--	--	--	Q9LMA7	489	1.28e-55	Probable carboxylesterase 1	PF07859//PF12740	alpha/beta hydrolase fold//Chlorophyllase enzyme	GO:0008152//GO:0015996	metabolic process//chlorophyll catabolic process	GO:0016787//GO:0047746	hydrolase activity//chlorophyllase activity	--	--	KOG1515	Arylacetamide deacetylase
comp54339_c0	502	-1.88279	1.35768e-18	4.62136e-17	357473197	AES89080.1	173	1.93e-12	Organ-specific protein S2 [Medicago truncatula]	--	--	--	--	--	vvi:100258830	122	1.35e-06	--	--	--	P17772	110	9.43e-06	Organ-specific protein S2	--	--	--	--	--	--	--	--	--	--
comp59301_c0	297	-1.86241	9.90124e-06	0.0001099	--	--	--	--	--	--	--	--	--	--	--	--	--	--	--	--	--	--	--	--	PF05028//PF02389	Poly (ADP-ribose) glycohydrolase (PARG)//Cornifin (SPRR) family	GO:0018149//GO:0005975	peptide cross-linking//carbohydrate metabolic process	GO:0004649	poly(ADP-ribose) glycohydrolase activity	GO:0005737	cytoplasm	KOG1187	Serine/threonine protein kinase
comp51858_c0	689	-1.8589	0.000619331	0.00482719	356577967	XP_003557092.1	455	1.81e-53	PREDICTED: kunitz-type trypsin inhibitor-like 2 protein-like [Glycine max]	--	--	--	--	--	pop:POPTR_746481	216	1.72e-18	--	--	--	P24924	212	2.89e-19	Trypsin inhibitor	PF00197	Trypsin and protease inhibitor	--	--	GO:0004866	endopeptidase inhibitor activity	--	--	--	--
comp67529_c3	235	-1.84291	0.000115594	0.0010503	--	--	--	--	--	--	--	--	--	--	--	--	--	--	--	--	--	--	--	--	--	--	--	--	--	--	--	--	--	--
comp38843_c0	1593	-1.83394	4.83306e-08	7.35909e-07	357484171	AES95330.1	1660	0	Proton-coupled amino acid transporter [Medicago truncatula]	357484170	XM_003612324.1	545	0	Medicago truncatula Proton-coupled amino acid transporter (MTR_5g024300) mRNA, complete cds	vvi:100252511	1485	0	--	--	--	Q10074	316	1.97e-29	Vacuolar amino acid transporter 3	PF08283	Geminivirus rep protein central domain	--	--	GO:0016888	endodeoxyribonuclease activity, producing 5'-phosphomonoesters	GO:0016021	integral to membrane	KOG1304	Amino acid transporters
comp67397_c0	2076	-1.82615	0.00053255	0.00422199	356536721	XP_003536884.1	2189	0	PREDICTED: pentatricopeptide repeat-containing protein At3g62890-like [Glycine max]	356536720	XM_003536836.1	848	0	PREDICTED: Glycine max pentatricopeptide repeat-containing protein At3g62890-like (LOC100792839), mRNA	rcu:RCOM_1178350	1983	0	--	--	--	O22252	1803	0	Magnesium/proton exchanger	PF00272//PF01699	Cecropin family//Sodium/calcium exchanger protein	GO:0055085	transmembrane transport	--	--	GO:0016021//GO:0005576	integral to membrane//extracellular region	KOG1306	Ca2+/Na+ exchanger NCX1 and related proteins
comp60451_c0	1064	-1.82276	6.78994e-32	4.01761e-30	351722301	ACU13232.1	848	1.68e-110	unknown [Glycine max]	356560006	XM_003548239.1	200	1.29e-98	PREDICTED: Glycine max trypsin inhibitor A-like (LOC100811209), mRNA	pop:POPTR_197347	286	1.7e-27	--	--	--	P13087	194	6.44e-16	Miraculin	PF00197	Trypsin and protease inhibitor	GO:0006508//GO:0010951	proteolysis//negative regulation of endopeptidase activity	GO:0008233//GO:0004866	peptidase activity//endopeptidase inhibitor activity	--	--	--	--
comp68367_c0	2205	-1.82126	1.40396e-10	2.75194e-09	357514339	AET01934.1	2184	0	Pectinesterase [Medicago truncatula]	356560199	XM_003548334.1	514	0	PREDICTED: Glycine max pectinesterase/pectinesterase inhibitor 3-like (LOC100776623), mRNA	vvi:100251413	1967	0	K01051	pectinesterase [EC:3.1.1.11]	http://www.genome.jp/dbget-bin/www_bget?ko:K01051	P83948	1976	0	Pectinesterase 3	PF01095//PF04043//PF11837	Pectinesterase//Plant invertase/pectin methylesterase inhibitor//Domain of unknown function (DUF3357)	GO:0043086//GO:0042545	negative regulation of catalytic activity//cell wall modification	GO:0045330//GO:0004575//GO:0030599//GO:0004564//GO:0004857	aspartyl esterase activity//sucrose alpha-glucosidase activity//pectinesterase activity//beta-fructofuranosidase activity//enzyme inhibitor activity	GO:0005618	cell wall	--	--
comp69068_c0	576	-1.81957	2.32625e-07	3.23813e-06	319759266	ADV71369.1	739	3.21e-93	glycosyltransferase GT14A05 [Pueraria montana var. lobata]	--	--	--	--	--	pop:POPTR_580281	631	7.91e-77	--	--	--	Q8H0F2	550	4.24e-66	Anthocyanin 3&apos;-O-beta-glucosyltransferase	PF00201	UDP-glucoronosyl and UDP-glucosyl transferase	GO:0008152	metabolic process	GO:0016758	transferase activity, transferring hexosyl groups	--	--	KOG1192	UDP-glucuronosyl and UDP-glucosyl transferase
comp65186_c1	1414	-1.80218	1.12336e-06	1.42187e-05	356531138	XP_003534135.1	1037	8.17e-135	PREDICTED: protein TIFY 6B-like [Glycine max]	--	--	--	--	--	pop:POPTR_661656	771	7.84e-95	K13464	jasmonate ZIM domain-containing protein	http://www.genome.jp/dbget-bin/www_bget?ko:K13464	Q9LVI4	500	1.59e-56	Protein TIFY 6B	PF09425	Divergent CCT motif	--	--	GO:0005515	protein binding	--	--	--	--
comp69280_c0	202	-1.78913	3.9572e-19	1.39343e-17	--	--	--	--	--	--	--	--	--	--	--	--	--	--	--	--	O22567	109	4.93e-06	1-deoxy-D-xylulose-5-phosphate synthase 1, chloroplastic	--	--	--	--	--	--	--	--	--	--
comp65070_c0	2259	-1.77406	7.76837e-21	2.97359e-19	356573853	XP_003555070.1	2718	0	PREDICTED: putative endo-1,3(4)-beta-glucanase 2-like [Glycine max]	356545662	XM_003541208.1	989	0	PREDICTED: Glycine max putative endo-1,3(4)-beta-glucanase 2-like (LOC100779224), mRNA	vvi:100261655	2375	0	--	--	--	Q09850	300	1.06e-26	Putative endo-1,3(4)-beta-glucanase 2	PF03639	Glycosyl hydrolase family 81	GO:0016998	cell wall macromolecule catabolic process	GO:0052862//GO:0052861	glucan endo-1,4-beta-glucanase activity, C-3 substituted reducing group//glucan endo-1,3-beta-glucanase activity, C-3 substituted reducing group	--	--	KOG2254	Predicted endo-1,3-beta-glucanase
comp68526_c7	3203	-1.77024	2.56535e-06	3.08779e-05	357436015	AES58534.1	204	9.76e-14	Cytochrome c biogenesis [Medicago truncatula]	223556040	AC144406.17	1625	0	Medicago truncatula clone mth2-5h18, complete sequence	pop:POPTR_938626	859	4.76e-101	--	--	--	P93286	833	1.51e-98	Putative cytochrome c biogenesis ccmF-like mitochondrial protein	PF07851//PF05634	TMPIT-like protein//Arabidopsis thaliana protein of unknown function (DUF794)	--	--	GO:0003723	RNA binding	GO:0016021	integral to membrane	--	--
comp49813_c0	1220	-1.75386	0.000210292	0.00181291	356537116	XP_003537076.1	685	1.08e-83	PREDICTED: probable F-box protein At1g60180-like [Glycine max]	--	--	--	--	--	vvi:100244949	675	5.35e-82	--	--	--	Q9XIN8	532	6.54e-62	F-box protein At2g27310	PF00646	F-box domain	--	--	GO:0005515	protein binding	--	--	--	--
comp69094_c0	1903	-1.71789	1.58768e-52	1.57062e-50	388514385	AFK45254.1	998	1.22e-128	unknown [Lotus japonicus]	388493041	BT134792.1	264	6.17e-134	Medicago truncatula clone JCVI-FLMt-16H16 unknown mRNA	pop:POPTR_709976	734	4.47e-89	K13456	RPM1-interacting protein 4	http://www.genome.jp/dbget-bin/www_bget?ko:K13456	Q8GYN5	409	2.46e-44	RPM1-interacting protein 4	--	--	--	--	--	--	--	--	--	--
comp57430_c0	498	-1.71775	2.58428e-10	4.95205e-09	--	--	--	--	--	--	--	--	--	--	--	--	--	--	--	--	--	--	--	--	PF07225	NADH-ubiquinone oxidoreductase B15 subunit (NDUFB4)	--	--	GO:0008137	NADH dehydrogenase (ubiquinone) activity	GO:0005739	mitochondrion	--	--
comp63324_c1	1170	-1.69323	2.72083e-09	4.69121e-08	356546657	XP_003541740.1	883	4.46e-110	PREDICTED: polyphenol oxidase A1, chloroplastic-like [Glycine max]	--	--	--	--	--	hmg:100211514	862	6.63e-107	--	--	--	Q06215	841	7.58e-105	Polyphenol oxidase A1, chloroplastic	PF12142//PF00264	Polyphenol oxidase middle domain//Common central domain of tyrosinase	GO:0008152//GO:0055114	metabolic process//oxidation-reduction process	GO:0016491//GO:0004097	oxidoreductase activity//catechol oxidase activity	--	--	--	--
comp67667_c3	600	-1.68879	1.16425e-83	2.00301e-81	--	--	--	--	--	--	--	--	--	--	--	--	--	--	--	--	--	--	--	--	--	--	--	--	--	--	--	--	--	--
comp65443_c0	928	-1.68144	0.000175947	0.00154287	356536222	XP_003536638.1	967	1.49e-124	PREDICTED: uncharacterized protein LOC100791428 [Glycine max]	357444552	XM_003592506.1	222	6.58e-111	Medicago truncatula hypothetical protein (MTR_1g108460) mRNA, complete cds	vvi:100254373	889	4.28e-111	--	--	--	--	--	--	--	PF00335	Tetraspanin family	--	--	--	--	GO:0016021	integral to membrane	--	--
comp61538_c1	1455	-1.67937	4.49568e-06	5.23026e-05	351726427	ABY84662.1	462	3.57e-50	transcription factor [Glycine max]	112422052	AC146784.30	43	3.34e-11	Medicago truncatula clone mth2-172c4, complete sequence	pop:POPTR_571679	355	3.59e-35	--	--	--	Q9LY00	283	7.8e-27	Probable WRKY transcription factor 70	PF03106//PF11806	WRKY DNA -binding domain//Domain of unknown function (DUF3327)	GO:0006826//GO:0006355	iron ion transport//regulation of transcription, DNA-dependent	GO:0008849//GO:0005506//GO:0043565//GO:0003700	enterochelin esterase activity//iron ion binding//sequence-specific DNA binding//sequence-specific DNA binding transcription factor activity	GO:0005737	cytoplasm	--	--
comp66458_c0	465	-1.66949	6.28333e-08	9.46267e-07	--	--	--	--	--	--	--	--	--	--	--	--	--	--	--	--	--	--	--	--	--	--	--	--	--	--	--	--	KOG3655	Drebrins and related actin binding proteins
comp65683_c0	929	-1.66187	8.97238e-30	4.95689e-28	194466203	ACF74332.1	903	9.95e-120	Kunitz trypsin inhibitor 4 [Arachis hypogaea]	194466202	DQ889567.1	661	0	Arachis hypogaea clone YY40 Kunitz trypsin inhibitor 4 mRNA, complete cds	pop:POPTR_746481	490	1.82e-57	--	--	--	P32765	339	3.8e-36	21 kDa seed protein	PF00197	Trypsin and protease inhibitor	--	--	GO:0004866	endopeptidase inhibitor activity	--	--	--	--
comp65236_c1	1395	-1.64342	1.25941e-05	0.000137224	357509019	AES81016.1	1046	3.87e-138	Dihydrofolate reductase [Medicago truncatula]	356571832	XM_003554028.1	349	0	PREDICTED: Glycine max dihydrofolate reductase-like (LOC100780431), mRNA	vvi:100261951	991	1.11e-129	--	--	--	Q18169	195	1.59e-15	UPF0483 protein C25G4.2	--	--	--	--	--	--	--	--	KOG2551	Phospholipase/carboxyhydrolase
comp64771_c0	1759	-1.64055	1.09686e-24	5.0322e-23	359807261	BAI99585.1	1848	0	UDP-rhamnose:soyasaponin III-rhamnosyltransferase [Glycine max]	31581055	AP006424.1	475	0	Lotus japonicus genomic DNA, chromosome 6, clone: LjT13E04, TM0314, complete sequence	vvi:100251545	1079	2.28e-138	--	--	--	D4Q9Z5	1848	0	Soyasaponin III rhamnosyltransferase	PF03033//PF00201	Glycosyltransferase family 28 N-terminal domain//UDP-glucoronosyl and UDP-glucosyl transferase	GO:0008152//GO:0030259//GO:0005975	metabolic process//lipid glycosylation//carbohydrate metabolic process	GO:0016758	transferase activity, transferring hexosyl groups	--	--	KOG1192	UDP-glucuronosyl and UDP-glucosyl transferase
comp66824_c0	2402	-1.63036	1.8506e-06	2.27416e-05	356521261	XP_003529275.1	2317	0	PREDICTED: squalene monooxygenase-like [Glycine max]	356521260	XM_003529227.1	846	0	PREDICTED: Glycine max squalene monooxygenase-like (LOC100800329), mRNA	vvi:100265235	2119	0	--	--	--	O48651	2041	0	Squalene monooxygenase	PF01210//PF02737//PF05834//PF01266//PF08491//PF02558//PF07992//PF00070//PF01134	NAD-dependent glycerol-3-phosphate dehydrogenase N-terminus//3-hydroxyacyl-CoA dehydrogenase, NAD binding domain//Lycopene cyclase protein//FAD dependent oxidoreductase//Squalene epoxidase//Ketopantoate reductase PanE/ApbA//Pyridine nucleotide-disulphide oxidoreductase//Pyridine nucleotide-disulphide oxidoreductase//Glucose inhibited division protein A	GO:0046168//GO:0055114//GO:0008033//GO:0006631//GO:0016117	glycerol-3-phosphate catabolic process//oxidation-reduction process//tRNA processing//fatty acid metabolic process//carotenoid biosynthetic process	GO:0016616//GO:0008677//GO:0050660//GO:0051287//GO:0016705//GO:0004506//GO:0003857//GO:0016491	oxidoreductase activity, acting on the CH-OH group of donors, NAD or NADP as acceptor//2-dehydropantoate 2-reductase activity//flavin adenine dinucleotide binding//NAD binding//oxidoreductase activity, acting on paired donors, with incorporation or reduction of molecular oxygen//squalene monooxygenase activity//3-hydroxyacyl-CoA dehydrogenase activity//oxidoreductase activity	GO:0005737//GO:0016021	cytoplasm//integral to membrane	KOG1298	Squalene monooxygenase
comp69001_c0	4365	-1.62042	2.15682e-14	5.75199e-13	356503558	XP_003520574.1	4430	0	PREDICTED: uncharacterized protein LOC100810726 [Glycine max]	356503557	XM_003520526.1	1308	0	PREDICTED: Glycine max uncharacterized protein LOC100810726 (LOC100810726), mRNA	vvi:100259598	2710	0	--	--	--	--	--	--	--	PF00769//PF07496//PF02117	Ezrin/radixin/moesin family//CW-type Zinc Finger//Serpentine type 7TM GPCR chemoreceptor Sra	GO:0007606	sensory perception of chemical stimulus	GO:0008092//GO:0004888//GO:0008270	cytoskeletal protein binding//transmembrane signaling receptor activity//zinc ion binding	GO:0019898//GO:0016021//GO:0005737	extrinsic to membrane//integral to membrane//cytoplasm	KOG0161	Myosin class II heavy chain
comp67685_c0	1739	-1.59218	3.09673e-19	1.09899e-17	356503574	XP_003520582.1	1769	0	PREDICTED: phospholipase A1-Igamma2, chloroplastic-like [Glycine max]	--	--	--	--	--	pop:POPTR_861846	1618	0	--	--	--	Q3EBR6	1418	0	Phospholipase A1-Igamma2, chloroplastic	PF01764	Lipase (class 3)	GO:0006629	lipid metabolic process	GO:0004806	triglyceride lipase activity	--	--	KOG4569	Predicted lipase
comp62719_c0	1422	-1.57382	3.97239e-147	1.42898e-144	359806448	ACU18137.1	1001	3.18e-130	unknown [Glycine max]	--	--	--	--	--	rcu:RCOM_1489410	1000	4.26e-130	--	--	--	Q9LIG0	974	4.48e-127	Clavaminate synthase-like protein At3g21360	PF02668	Taurine catabolism dioxygenase TauD, TfdA family	GO:0055114	oxidation-reduction process	GO:0016491	oxidoreductase activity	--	--	--	--
comp69485_c0	3604	-1.57299	1.84207e-126	5.34978e-124	--	--	--	--	--	--	--	--	--	--	--	--	--	--	--	--	--	--	--	--	--	--	--	--	--	--	--	--	--	--
comp65939_c3	911	-1.56331	4.1319e-43	3.31978e-41	--	--	--	--	--	--	--	--	--	--	--	--	--	--	--	--	--	--	--	--	--	--	--	--	--	--	--	--	--	--
comp65796_c0	1876	-1.56076	7.07549e-06	8.00347e-05	359806876	ACU23284.1	1453	0	unknown [Glycine max]	356516663	XM_003526965.1	625	0	PREDICTED: Glycine max phosphoenolpyruvate/phosphate translocator 1, chloroplastic-like (LOC100804563), mRNA	rcu:RCOM_1510440	1399	0	K15283	solute carrier family 35, member E1	http://www.genome.jp/dbget-bin/www_bget?ko:K15283	P52178	1338	1.13e-178	Triose phosphate/phosphate translocator, non-green plastid, chloroplastic	PF00892//PF02982//PF08449	EamA-like transporter family//Scytalone dehydratase//UAA transporter family	GO:0055085//GO:0015713//GO:0006582//GO:0015714	transmembrane transport//phosphoglycerate transport//melanin metabolic process//phosphoenolpyruvate transport	GO:0015121//GO:0030411//GO:0015120	phosphoenolpyruvate:phosphate antiporter activity//scytalone dehydratase activity//phosphoglycerate transmembrane transporter activity	GO:0016020//GO:0016021	membrane//integral to membrane	KOG1441	Glucose-6-phosphate/phosphate and phosphoenolpyruvate/phosphate antiporter
comp69886_c0	2349	-1.54122	2.62317e-24	1.17953e-22	388522727	AFK49425.1	1117	6.9e-143	unknown [Lotus japonicus]	388522726	BT149631.1	266	5.9e-135	Lotus japonicus clone JCVI-FLLj-16C9 unknown mRNA	vvi:100258846	1022	5.95e-129	--	--	--	Q9LEL6	605	3.54e-69	(RS)-norcoclaurine 6-O-methyltransferase	PF02148//PF00026//PF08100//PF00891	Zn-finger in ubiquitin-hydrolases and other protein//Eukaryotic aspartyl protease//Dimerisation domain//O-methyltransferase	GO:0006508	proteolysis	GO:0008171//GO:0008270//GO:0046983//GO:0004190	O-methyltransferase activity//zinc ion binding//protein dimerization activity//aspartic-type endopeptidase activity	--	--	KOG1339	Aspartyl protease
comp49629_c0	823	-1.52419	2.11455e-24	9.55925e-23	--	--	--	--	--	--	--	--	--	--	--	--	--	--	--	--	--	--	--	--	PF00423	Hemagglutinin-neuraminidase	GO:0019058	viral infectious cycle	GO:0046789//GO:0004308	host cell surface receptor binding//exo-alpha-sialidase activity	GO:0019031	viral envelope	--	--
comp69428_c0	2961	1.50058	2.25954e-06	2.74053e-05	356523476	XP_003530364.1	3691	0	PREDICTED: pyrophosphate-energized membrane proton pump 3-like [Glycine max]	356523475	XM_003530316.1	1710	0	PREDICTED: Glycine max pyrophosphate-energized membrane proton pump 3-like (LOC100784465), mRNA	vvi:100247980	3499	0	--	--	--	Q9FWR2	3363	0	Pyrophosphate-energized membrane proton pump 3	PF03030	Inorganic H+ pyrophosphatase	GO:0015992	proton transport	GO:0004427//GO:0009678	inorganic diphosphatase activity//hydrogen-translocating pyrophosphatase activity	GO:0016020	membrane	--	--
comp58339_c0	919	1.50083	2.26589e-17	7.22346e-16	--	--	--	--	--	--	--	--	--	--	--	--	--	--	--	--	--	--	--	--	PF00288	GHMP kinases N terminal domain	--	--	GO:0005524	ATP binding	--	--	KOG3915	Transcription regulator dachshund, contains SKI/SNO domain
comp63514_c1	1356	1.50253	2.63618e-07	3.64097e-06	359806489	ACU23409.1	1488	0	unknown [Glycine max]	359806488	NM_001254324.1	571	0	Glycine max probable hydroxyacylglutathione hydrolase 2, chloroplast-like (LOC100816314), mRNA	pop:POPTR_741505	1426	0	--	--	--	Q8LDW8	1310	3.51e-178	Probable hydroxyacylglutathione hydrolase 2, chloroplast	PF00508//PF00753	E2 (early) protein, N terminal//Metallo-beta-lactamase superfamily	GO:0006355//GO:0006275//GO:0016032	regulation of transcription, DNA-dependent//regulation of DNA replication//viral reproduction	GO:0016787//GO:0004416//GO:0008270	hydrolase activity//hydroxyacylglutathione hydrolase activity//zinc ion binding	--	--	KOG0813	Glyoxylase
comp69783_c0	1392	1.50277	2.90129e-18	9.66771e-17	356559794	XP_003548182.1	1472	0	PREDICTED: tripeptidyl-peptidase 2-like [Glycine max]	356535868	XM_003536417.1	367	0	PREDICTED: Glycine max tripeptidyl-peptidase 2-like (LOC100787184), mRNA	vvi:100248019	1361	6.11e-172	K01280	tripeptidyl-peptidase II [EC:3.4.14.10]	http://www.genome.jp/dbget-bin/www_bget?ko:K01280	P29144	303	7.32e-28	Tripeptidyl-peptidase 2	PF01025	GrpE	GO:0006457	protein folding	GO:0051087//GO:0000774//GO:0042803	chaperone binding//adenyl-nucleotide exchange factor activity//protein homodimerization activity	--	--	KOG1114	Tripeptidyl peptidase II
comp67159_c0	689	1.50347	1.39554e-10	2.73713e-09	255648228	ACU24567.1	883	5.31e-116	unknown [Glycine max]	--	--	--	--	--	vvi:100255427	770	6.71e-99	--	--	--	C6TBN2	722	1.26e-92	Probable aldo-keto reductase 1	--	--	--	--	--	--	--	--	KOG1575	Voltage-gated shaker-like K+ channel, subunit beta/KCNAB
comp66232_c1	1444	1.50356	0.000140839	0.00125377	357464643	AES72854.1	1031	3.32e-134	NAC domain protein [Medicago truncatula]	356508974	XM_003523180.1	38	2e-08	PREDICTED: Glycine max uncharacterized protein LOC100781170 (LOC100781170), mRNA	aly:ARALYDRAFT_487745	691	1.72e-82	--	--	--	Q84K00	616	6.06e-71	NAC domain-containing protein 78	PF02365	No apical meristem (NAM) protein	GO:0006355	regulation of transcription, DNA-dependent	GO:0003677	DNA binding	--	--	--	--
comp94233_c0	1331	1.50469	2.63985e-06	3.17384e-05	358248492	ACU23461.1	1155	6.69e-155	unknown [Glycine max]	358248491	NM_001252706.1	447	0	Glycine max uncharacterized LOC100793859 (LOC100793859), mRNA	pop:POPTR_830755	1056	4.8e-140	--	--	--	Q8L586	839	7.5e-108	Uncharacterized membrane protein At4g09580	--	--	--	--	--	--	--	--	KOG3140	Predicted membrane protein
comp61478_c0	1908	1.505	2.9438e-12	6.72843e-11	356555857	XP_003546246.1	1587	0	PREDICTED: uncharacterized protein LOC100802299 [Glycine max]	356533004	XM_003535011.1	522	0	PREDICTED: Glycine max uncharacterized protein LOC100800037 (LOC100800037), mRNA	pop:POPTR_570624	1325	5.93e-175	--	--	--	Q2MY58	208	2.64e-16	Patatin group A-3	PF01734	Patatin-like phospholipase	GO:0006629	lipid metabolic process	--	--	--	--	KOG1216	von Willebrand factor and related coagulation proteins
comp65735_c0	1206	1.50509	6.70288e-07	8.78254e-06	356576571	XP_003556404.1	1475	0	PREDICTED: ATP-dependent Clp protease ATP-binding subunit ClpX-like [Glycine max]	356576570	XM_003556356.1	665	0	PREDICTED: Glycine max ATP-dependent Clp protease ATP-binding subunit ClpX-like (LOC100818418), mRNA	rcu:RCOM_0868210	1413	0	--	--	--	Q6FEP7	775	7.07e-97	ATP-dependent Clp protease ATP-binding subunit ClpX	PF07724//PF00004	AAA domain (Cdc48 subfamily)//ATPase family associated with various cellular activities (AAA)	--	--	GO:0005524	ATP binding	--	--	--	--
comp64139_c0	2009	1.5053	2.43091e-42	1.91425e-40	356520703	XP_003529000.1	2055	0	PREDICTED: hexokinase-1-like [Glycine max]	356495747	XM_003516687.1	776	0	PREDICTED: Glycine max hexokinase-2-like (LOC100796995), mRNA	vvi:100242358	1888	0	K00844	hexokinase [EC:2.7.1.1]	http://www.genome.jp/dbget-bin/www_bget?ko:K00844	Q42525	1798	0	Hexokinase-1	PF03727//PF00349	Hexokinase//Hexokinase	GO:0005975	carbohydrate metabolic process	GO:0005524//GO:0016773	ATP binding//phosphotransferase activity, alcohol group as acceptor	--	--	KOG1369	Hexokinase
comp65107_c0	959	1.5053	6.03382e-11	1.22597e-09	62321535	BAD95031.1	761	4.46e-96	3-ketoacyl-CoA thiolase [Arabidopsis thaliana]	169635158	EU338522.1	597	0	Arachis diogoi 3-ketoacyl-CoA thiolase mRNA, partial cds	ath:AT2G33150	761	1.58e-94	K07513	acetyl-CoA acyltransferase 1 [EC:2.3.1.16]	http://www.genome.jp/dbget-bin/www_bget?ko:K07513	Q56WD9	761	1.26e-95	3-ketoacyl-CoA thiolase 2, peroxisomal	PF08541//PF02803	3-Oxoacyl-[acyl-carrier-protein (ACP)] synthase III C terminal//Thiolase, C-terminal domain	GO:0008152//GO:0008610	metabolic process//lipid biosynthetic process	GO:0016747	transferase activity, transferring acyl groups other than amino-acyl groups	--	--	KOG1389	3-oxoacyl CoA thiolase
comp65118_c0	1471	1.50544	5.80129e-14	1.509e-12	356518659	XP_003527996.1	1574	0	PREDICTED: metal-nicotianamine transporter YSL3-like [Glycine max]	356518658	XM_003527948.1	527	0	PREDICTED: Glycine max metal-nicotianamine transporter YSL3-like (LOC100820417), mRNA	vvi:100255514	1465	0	--	--	--	Q2EF88	1437	0	Metal-nicotianamine transporter YSL3	PF01753//PF03169	MYND finger//OPT oligopeptide transporter protein	GO:0055085	transmembrane transport	GO:0008270	zinc ion binding	--	--	--	--
comp66488_c4	761	1.50615	1.10792e-07	1.61326e-06	357449029	AES65041.1	687	1.36e-80	Calmodulin-binding transcription activator [Medicago truncatula]	356564629	XM_003550506.1	197	4.23e-97	PREDICTED: Glycine max calmodulin-binding transcription activator 5-like (LOC100807130), mRNA	rcu:RCOM_0999870	614	1.43e-70	--	--	--	O23463	543	6.72e-62	Calmodulin-binding transcription activator 5	PF00612	IQ calmodulin-binding motif	--	--	GO:0003677//GO:0005515	DNA binding//protein binding	GO:0005634	nucleus	--	--
comp59563_c0	1288	1.50787	5.2479e-13	1.27692e-11	357465221	AES73143.1	517	6.59e-60	hypothetical protein MTR_3g100100 [Medicago truncatula]	356508036	XM_003522721.1	118	5.99e-53	PREDICTED: Glycine max uncharacterized protein LOC100799725 (LOC100799725), mRNA	pop:POPTR_798828	380	2.49e-40	--	--	--	--	--	--	--	PF00515	Tetratricopeptide repeat	--	--	GO:0005515	protein binding	--	--	KOG0118	FOG: RRM domain
comp66143_c0	483	1.50796	1.97871e-05	0.000208724	357516443	AET02986.1	381	3.23e-40	hypothetical protein MTR_8g060700 [Medicago truncatula]	--	--	--	--	--	rcu:RCOM_0507780	343	3.47e-35	--	--	--	Q8GY87	221	9.41e-20	Probable ubiquitin-conjugating enzyme E2 26	PF02067	Metallothionein family 5	--	--	GO:0046872//GO:0016881	metal ion binding//acid-amino acid ligase activity	--	--	--	--
comp68850_c0	2075	1.50809	6.45396e-07	8.48096e-06	356553206	XP_003544949.1	2399	0	PREDICTED: 2-hydroxyacyl-CoA lyase-like [Glycine max]	356553205	XM_003544901.1	552	0	PREDICTED: Glycine max 2-hydroxyacyl-CoA lyase-like (LOC100781584), mRNA	vvi:100232933	2337	0	K12261	2-hydroxyacyl-CoA lyase 1 [EC:4.1.-.-]	http://www.genome.jp/dbget-bin/www_bget?ko:K12261	Q9LF46	2258	0	2-hydroxyacyl-CoA lyase	PF09230//PF02552//PF02775//PF00205//PF02776	DNA fragmentation factor 40 kDa//CO dehydrogenase beta subunit/acetyl-CoA synthase epsilon subunit//Thiamine pyrophosphate enzyme, C-terminal TPP binding domain//Thiamine pyrophosphate enzyme, central domain//Thiamine pyrophosphate enzyme, N-terminal TPP binding domain	GO:0019385//GO:0006309	methanogenesis, from acetate//apoptotic DNA fragmentation	GO:0000287//GO:0016787//GO:0003824//GO:0030976	magnesium ion binding//hydrolase activity//catalytic activity//thiamine pyrophosphate binding	GO:0005634//GO:0005737	nucleus//cytoplasm	KOG1185	Thiamine pyrophosphate-requiring enzyme
comp69286_c1	242	1.50869	2.05513e-24	9.30719e-23	388514801	AFK45462.1	181	4.01e-15	unknown [Lotus japonicus]	189162605	AP009828.1	78	1.74e-31	Lotus japonicus genomic DNA, clone: LjT02G13, TM0489b, complete sequence	rcu:RCOM_0530740	157	7.35e-12	--	--	--	--	--	--	--	--	--	--	--	--	--	--	--	--	--
comp66821_c0	2873	1.50934	0.000616276	0.00480868	356518455	XP_003527894.1	3554	0	PREDICTED: isoamylase 3, chloroplastic-like [Glycine max]	356508063	XM_003522733.1	1425	0	PREDICTED: Glycine max isoamylase 3, chloroplastic-like (LOC100807545), mRNA	vvi:100255802	3195	0	K02438	glycogen operon protein GlgX [EC:3.2.1.-]	http://www.genome.jp/dbget-bin/www_bget?ko:K02438	Q9M0S5	2968	0	Isoamylase 3, chloroplastic	PF02806//PF02922//PF00128	Alpha amylase, C-terminal all-beta domain//Carbohydrate-binding module 48 (Isoamylase N-terminal domain)//Alpha amylase, catalytic domain	GO:0005975	carbohydrate metabolic process	GO:0043169//GO:0004553//GO:0003824	cation binding//hydrolase activity, hydrolyzing O-glycosyl compounds//catalytic activity	--	--	--	--
comp65321_c0	391	1.50939	8.8905e-19	3.05247e-17	--	--	--	--	--	--	--	--	--	--	--	--	--	--	--	--	--	--	--	--	--	--	--	--	--	--	--	--	--	--
comp65580_c3	890	1.51007	8.36647e-11	1.67838e-09	357439261	AES60158.1	754	1.71e-92	Calcium dependent protein kinase [Medicago truncatula]	210143069	AK285851.1	343	3.43e-178	Glycine max cDNA, clone: GMFL01-17-H24	pop:POPTR_720354	741	1.38e-90	K13412	calcium-dependent protein kinase [EC:2.7.11.1]	http://www.genome.jp/dbget-bin/www_bget?ko:K13412	Q06850	665	3.65e-80	Calcium-dependent protein kinase 1	PF04558//PF10591//PF04963	Glutaminyl-tRNA synthetase, non-specific RNA binding region part 1//Secreted protein acidic and rich in cysteine Ca binding region//Sigma-54 factor, core binding domain	GO:0007165//GO:0006468//GO:0006352//GO:0006418	signal transduction//protein phosphorylation//DNA-dependent transcription, initiation//tRNA aminoacylation for protein translation	GO:0003677//GO:0005524//GO:0004674//GO:0000166//GO:0005509//GO:0004812	DNA binding//ATP binding//protein serine/threonine kinase activity//nucleotide binding//calcium ion binding//aminoacyl-tRNA ligase activity	GO:0005737//GO:0005578	cytoplasm//proteinaceous extracellular matrix	KOG0032	Ca2+/calmodulin-dependent protein kinase, EF-Hand protein superfamily
comp64328_c6	1011	1.51044	2.11879e-06	2.5807e-05	145652375	ABP88242.1	282	3.77e-27	transcription factor bZIP129, partial [Glycine max]	356559672	XM_003548075.1	120	3.61e-54	PREDICTED: Glycine max transcription factor bZIP130 (bZIP130), mRNA	vvi:100247888	195	2.21e-14	--	--	--	Q6S4P4	157	1.49e-10	Transcription factor RF2b	PF08702//PF00170//PF07716//PF05622	Fibrinogen alpha/beta chain family//bZIP transcription factor//Basic region leucine zipper//HOOK protein	GO:0000226//GO:0007165//GO:0006355//GO:0030168//GO:0051258	microtubule cytoskeleton organization//signal transduction//regulation of transcription, DNA-dependent//platelet activation//protein polymerization	GO:0030674//GO:0005102//GO:0008017//GO:0046983//GO:0043565//GO:0003700	protein binding, bridging//receptor binding//microtubule binding//protein dimerization activity//sequence-specific DNA binding//sequence-specific DNA binding transcription factor activity	GO:0005577//GO:0005737	fibrinogen complex//cytoplasm	--	--
comp68102_c0	1230	1.51619	0.000379387	0.00309932	356525247	XP_003531238.1	1512	0	PREDICTED: uncharacterized transporter lpg1691-like [Glycine max]	356510945	XM_003524146.1	473	0	PREDICTED: Glycine max uncharacterized protein LOC100801170 (LOC100801170), mRNA	pop:POPTR_750463	1363	0	--	--	--	Q9LHN7	1176	2.02e-156	Probable polyamine transporter At3g13620	PF06444//PF00324	NADH dehydrogenase subunit 2 C-terminus//Amino acid permease	GO:0006810//GO:0055085//GO:0006120//GO:0055114	transport//transmembrane transport//mitochondrial electron transport, NADH to ubiquinone//oxidation-reduction process	GO:0008137	NADH dehydrogenase (ubiquinone) activity	GO:0016020	membrane	KOG1287	Amino acid transporters
comp67963_c1	2798	1.51625	3.93321e-28	2.02455e-26	356542439	XP_003539674.1	2676	0	PREDICTED: probable protein phosphatase 2C 4-like [Glycine max]	356539009	XM_003537945.1	553	0	PREDICTED: Glycine max probable protein phosphatase 2C 4-like, transcript variant 2 (LOC100810214), mRNA	rcu:RCOM_0229510	1007	1.73e-120	--	--	--	Q9LQN6	959	4.26e-115	Probable protein phosphatase 2C 4	PF07228//PF00481//PF11825//PF08120//PF03834	Stage II sporulation protein E (SpoIIE)//Protein phosphatase 2C//Nuclear/hormone receptor activator site AF-1//Tamulustoxin family//Binding domain of DNA repair protein Ercc1 (rad10/Swi10)	GO:0006281//GO:0009405	DNA repair//pathogenesis	GO:0003824//GO:0005515//GO:0019870//GO:0003684//GO:0004519	catalytic activity//protein binding//potassium channel inhibitor activity//damaged DNA binding//endonuclease activity	GO:0005634//GO:0005576	nucleus//extracellular region	KOG0700	Protein phosphatase 2C/pyruvate dehydrogenase (lipoamide) phosphatase
comp49473_c0	722	1.51654	0.000571131	0.00448963	351723595	ACU16116.1	500	3.04e-60	unknown [Glycine max]	--	--	--	--	--	pop:POPTR_572200	391	6.31e-44	--	--	--	Q58FX0	254	7.88e-25	BON1-associated protein 2	PF00168	C2 domain	--	--	GO:0005515	protein binding	--	--	--	--
comp64748_c0	597	1.51658	3.82733e-05	0.000383776	351726614	ACU15589.1	776	6.03e-103	unknown [Glycine max]	351726613	NM_001248156.1	331	1.06e-171	Glycine max uncharacterized LOC100500489 (LOC100500489), mRNA gi|255630461|gb|BT091423.1| Soybean clone JCVI-FLGm-7N24 unknown mRNA	rcu:RCOM_1324640	729	9.65e-96	K11352	NADH dehydrogenase (ubiquinone) 1 alpha subcomplex 12 [EC:1.6.5.3 1.6.99.3]	http://www.genome.jp/dbget-bin/www_bget?ko:K11352	Q9M9M9	689	7.7e-91	Probable NADH dehydrogenase [ubiquinone] 1 alpha subcomplex subunit 12	PF00008//PF05071	EGF-like domain//NADH ubiquinone oxidoreductase subunit NDUFA12	--	--	GO:0009055//GO:0005515//GO:0008137	electron carrier activity//protein binding//NADH dehydrogenase (ubiquinone) activity	GO:0016020//GO:0005747	membrane//mitochondrial respiratory chain complex I	KOG3382	NADH:ubiquinone oxidoreductase, B17.2 subunit
comp65242_c0	1765	1.51661	0.000129848	0.00116708	356565600	XP_003551027.1	1973	0	PREDICTED: pectinesterase/pectinesterase inhibitor PPE8B-like [Glycine max]	356547989	XM_003542339.1	391	0	PREDICTED: Glycine max pectinesterase/pectinesterase inhibitor PPE8B-like (LOC100812756), mRNA	aly:ARALYDRAFT_905425	1736	0	K01051	pectinesterase [EC:3.1.1.11]	http://www.genome.jp/dbget-bin/www_bget?ko:K01051	Q43062	1804	0	Pectinesterase/pectinesterase inhibitor PPE8B	PF01095//PF04043//PF10808	Pectinesterase//Plant invertase/pectin methylesterase inhibitor//Protein of unknown function (DUF2542)	GO:0042545	cell wall modification	GO:0004857//GO:0030599	enzyme inhibitor activity//pectinesterase activity	GO:0005618//GO:0016021	cell wall//integral to membrane	--	--
comp68285_c0	2603	1.51729	4.95915e-12	1.11259e-10	357507811	AES80412.1	3128	0	Glucosamine-fructose-6-phosphate aminotransferase [Medicago truncatula]	356531881	XM_003534457.1	1181	0	PREDICTED: Glycine max glucosamine--fructose-6-phosphate aminotransferase [isomerizing] 2-like (LOC100779312), mRNA	rcu:RCOM_1077800	3035	0	--	--	--	Q08DQ2	1769	0	Glucosamine--fructose-6-phosphate aminotransferase [isomerizing] 2	PF03094//PF01135//PF01380//PF05669//PF00310	Mlo family//Protein-L-isoaspartate(D-aspartate) O-methyltransferase (PCMT)//SIS domain//SOH1//Glutamine amidotransferases class-II	GO:0008152//GO:0006355//GO:0008219//GO:0006464//GO:0005975	metabolic process//regulation of transcription, DNA-dependent//cell death//cellular protein modification process//carbohydrate metabolic process	GO:0001104//GO:0004719//GO:0030246//GO:0008483	RNA polymerase II transcription cofactor activity//protein-L-isoaspartate (D-aspartate) O-methyltransferase activity//carbohydrate binding//transaminase activity	GO:0016592//GO:0016021	mediator complex//integral to membrane	KOG1268	Glucosamine 6-phosphate synthetases, contain amidotransferase and phosphosugar isomerase domains
comp63589_c0	708	1.5178	6.6698e-05	0.000638462	356543560	XP_003540228.1	346	9.03e-39	PREDICTED: uncharacterized protein LOC100800807 [Glycine max]	388515952	BT146244.1	149	1.89e-70	Lotus japonicus clone JCVI-FLLj-4N6 unknown mRNA	pop:POPTR_642604	312	1.3e-33	--	--	--	--	--	--	--	PF02238	Cytochrome c oxidase subunit VIIa	--	--	GO:0009055//GO:0004129	electron carrier activity//cytochrome-c oxidase activity	GO:0005746	mitochondrial respiratory chain	--	--
comp67563_c3	434	1.5181	1.78973e-21	7.15348e-20	--	--	--	--	--	--	--	--	--	--	--	--	--	--	--	--	--	--	--	--	--	--	--	--	--	--	--	--	--	--
comp69202_c2	2352	1.51828	1.86601e-12	4.3466e-11	356523189	XP_003530224.1	1789	0	PREDICTED: uncharacterized basic helix-loop-helix protein At1g06150-like [Glycine max]	356523188	XM_003530176.1	320	5.67e-165	PREDICTED: Glycine max uncharacterized protein LOC100820605 (LOC100820605), mRNA	pop:POPTR_560809	842	6.56e-98	--	--	--	Q58G01	289	2.44e-25	Transcription factor bHLH155	--	--	--	--	--	--	--	--	--	--
comp58535_c0	595	1.51836	6.06249e-12	1.34961e-10	388499302	AFK37717.1	343	1.7e-38	unknown [Lotus japonicus]	--	--	--	--	--	vvi:100267335	309	1.51e-33	--	--	--	--	--	--	--	PF11654//PF03188	Protein of unknown function (DUF2665)//Eukaryotic cytochrome b561	GO:0009306	protein secretion	--	--	GO:0016021	integral to membrane	--	--
comp69429_c0	719	1.51839	1.08943e-13	2.77005e-12	356575704	XP_003555978.1	285	7.76e-27	PREDICTED: uncharacterized protein LOC100813272 [Glycine max]	356575703	XM_003555930.1	200	8.56e-99	PREDICTED: Glycine max uncharacterized protein LOC100813272 (LOC100813272), mRNA	rcu:RCOM_0810690	277	1.11e-25	--	--	--	--	--	--	--	--	--	--	--	--	--	--	--	--	--
comp66815_c0	2945	1.51847	2.13418e-15	6.07005e-14	356559965	XP_003548266.1	3177	0	PREDICTED: uncharacterized protein LOC100798761 [Glycine max]	356559964	XM_003548218.1	1308	0	PREDICTED: Glycine max uncharacterized protein LOC100798761 (LOC100798761), mRNA	pop:POPTR_800697	2508	0	--	--	--	--	--	--	--	PF02444	Hepatitis E virus ORF-2 (Putative capsid protein)	--	--	--	--	GO:0030430	host cell cytoplasm	KOG0334	RNA helicase
comp64928_c1	1646	1.51886	0.000116197	0.00105487	357484693	AES95592.1	1073	1.08e-140	Transmembrane protein 45B [Medicago truncatula]	356496435	XM_003517026.1	391	0	PREDICTED: Glycine max transmembrane protein 45B-like (LOC100807467), mRNA	rcu:RCOM_0865410	1029	4.66e-134	--	--	--	Q6P0S3	138	6.75e-08	Transmembrane protein 45B	--	--	--	--	--	--	GO:0016021	integral to membrane	--	--
comp68972_c0	1057	1.51923	0.000193305	0.00168389	388508418	AFK42275.1	291	2.16e-27	unknown [Lotus japonicus]	--	--	--	--	--	vvi:100250992	203	6.72e-15	--	--	--	O82368	146	4.19e-09	Uncharacterized protein At2g29880	PF02631//PF01076	RecX family//Plasmid recombination enzyme	GO:0006310//GO:0006282	DNA recombination//regulation of DNA repair	GO:0003677	DNA binding	GO:0005727	extrachromosomal circular DNA	--	--
comp59024_c0	1073	1.52012	1.8048e-06	2.22271e-05	351726435	ACU13328.1	213	1.2e-17	unknown [Glycine max]	--	--	--	--	--	pop:POPTR_766848	196	7.63e-16	--	--	--	C6SVQ5	213	1.03e-18	CASP-like protein 7	--	--	--	--	--	--	GO:0016021//GO:0005886	integral to membrane//plasma membrane	--	--
comp67979_c0	1813	1.5217	2.62128e-10	5.01385e-09	356571901	XP_003554109.1	1324	5.68e-175	PREDICTED: uncharacterized protein LOC100799367 [Glycine max]	224089940	XM_002308838.1	154	8.27e-73	Populus trichocarpa predicted protein, mRNA	rcu:RCOM_1632970	1288	2.79e-169	--	--	--	Q9FHK9	888	5.75e-111	Probable mediator of RNA polymerase II transcription subunit 26b	PF01518//PF08711	Sigma NS protein//TFIIS helical bundle-like domain	GO:0006351	transcription, DNA-dependent	GO:0003677//GO:0003968//GO:0003727	DNA binding//RNA-directed RNA polymerase activity//single-stranded RNA binding	GO:0005634	nucleus	--	--
comp38645_c0	2537	1.52191	3.23333e-18	1.07628e-16	356515965	XP_003526668.1	2311	0	PREDICTED: scarecrow-like protein 1-like isoform 2 [Glycine max]	356515966	XM_003526620.1	639	0	PREDICTED: Glycine max scarecrow-like protein 1-like, transcript variant 2 (LOC100798897), mRNA	pop:POPTR_816239	1921	0	--	--	--	Q9SDQ3	1713	0	Scarecrow-like protein 1	--	--	--	--	--	--	--	--	--	--
comp57612_c0	1083	1.52198	0.000456191	0.00366063	356568204	XP_003552304.1	788	2.06e-101	PREDICTED: uncharacterized protein LOC100802366 isoform 2 [Glycine max]	357506564	XM_003623523.1	208	4.68e-103	Medicago truncatula Saposin B domain-containing protein (MTR_7g072560) mRNA, complete cds	pop:POPTR_819236	563	2.83e-67	--	--	--	P07602	151	1.55e-09	Proactivator polypeptide	PF00450//PF05184//PF02840	Serine carboxypeptidase//Saposin-like type B, region 1//Prp18 domain	GO:0006508//GO:0008380//GO:0006629	proteolysis//RNA splicing//lipid metabolic process	GO:0004185	serine-type carboxypeptidase activity	GO:0005681	spliceosomal complex	KOG1340	Prosaposin
comp63446_c0	1714	1.52222	1.90812e-08	3.03688e-07	356524912	XP_003531072.1	2167	0	PREDICTED: reticuline oxidase-like protein-like [Glycine max]	356524911	XM_003531024.1	711	0	PREDICTED: Glycine max reticuline oxidase-like protein-like (LOC100799990), mRNA	rcu:RCOM_1335930	1796	0	--	--	--	Q9SVG4	1056	1.23e-134	Reticuline oxidase-like protein	PF08031//PF01565	Berberine and berberine like//FAD binding domain	GO:0055114	oxidation-reduction process	GO:0008762//GO:0050660//GO:0016491	UDP-N-acetylmuramate dehydrogenase activity//flavin adenine dinucleotide binding//oxidoreductase activity	--	--	--	--
comp59042_c0	992	1.52248	2.31399e-19	8.24905e-18	--	--	--	--	--	--	--	--	--	--	--	--	--	--	--	--	--	--	--	--	PF05460	Origin recognition complex subunit 6 (ORC6)	GO:0006260	DNA replication	GO:0003677	DNA binding	GO:0005664	nuclear origin of replication recognition complex	--	--
comp63716_c0	2007	1.52273	3.47078e-10	6.54774e-09	356498440	XP_003518060.1	2067	0	PREDICTED: V-type proton ATPase subunit H-like [Glycine max]	356559429	XM_003547954.1	893	0	PREDICTED: Glycine max V-type proton ATPase subunit H-like, transcript variant 2 (LOC100788723), mRNA	vvi:100240790	1945	0	K02144	V-type H+-transporting ATPase 54 kD subunit [EC:3.6.3.14]	http://www.genome.jp/dbget-bin/www_bget?ko:K02144	Q9LX65	1803	0	V-type proton ATPase subunit H	PF03239//PF11698//PF03224//PF04869//PF02985//PF00514	Iron permease FTR1 family//V-ATPase subunit H//V-ATPase subunit H//Uso1 / p115 like vesicle tethering protein, head region//HEAT repeat//Armadillo/beta-catenin-like repeat	GO:0055085//GO:0006886//GO:0015991//GO:0048280	transmembrane transport//intracellular protein transport//ATP hydrolysis coupled proton transport//vesicle fusion with Golgi apparatus	GO:0016820//GO:0005515//GO:0046961	hydrolase activity, acting on acid anhydrides, catalyzing transmembrane movement of substances//protein binding//proton-transporting ATPase activity, rotational mechanism	GO:0016020//GO:0000221//GO:0005737//GO:0000139	membrane//vacuolar proton-transporting V-type ATPase, V1 domain//cytoplasm//Golgi membrane	KOG2759	Vacuolar H+-ATPase V1 sector, subunit H
comp65445_c0	1774	1.52291	0.000351634	0.00289276	356544212	XP_003540548.1	1652	0	PREDICTED: uncharacterized Rho GTPase-activating protein At5g61530-like [Glycine max]	356544211	XM_003540500.1	697	0	PREDICTED: Glycine max uncharacterized protein LOC100794806 (LOC100794806), mRNA	pop:POPTR_923519	1497	0	--	--	--	Q3E875	1380	0	Uncharacterized Rho GTPase-activating protein At5g61530	PF00620	RhoGAP domain	GO:0007165	signal transduction	--	--	GO:0005622	intracellular	KOG4270	GTPase-activator protein
comp63184_c0	1181	1.52339	9.18423e-06	0.000102408	357440503	AES60780.1	1037	6.17e-138	Soluble inorganic pyrophosphatase [Medicago truncatula]	388522380	BT149458.1	394	0	Lotus japonicus clone JCVI-FLLj-14J2 unknown mRNA	vvi:100258490	1012	1.14e-134	--	--	--	O48556	909	2.94e-120	Soluble inorganic pyrophosphatase	PF00719	Inorganic pyrophosphatase	GO:0006796	phosphate-containing compound metabolic process	GO:0000287//GO:0004427	magnesium ion binding//inorganic diphosphatase activity	GO:0005737	cytoplasm	KOG1626	Inorganic pyrophosphatase/Nucleosome remodeling factor, subunit NURF38
comp66221_c0	1995	1.52459	1.577e-07	2.2467e-06	357513331	AET01430.1	1974	0	Serine/threonine protein kinase MHK [Medicago truncatula]	356504405	XM_003520939.1	888	0	PREDICTED: Glycine max serine/threonine-protein kinase MHK-like (LOC100792842), mRNA	rcu:RCOM_1416820	1607	0	--	--	--	P43294	1423	0	Serine/threonine-protein kinase MHK	PF01163//PF06293//PF07714//PF00069	RIO1 family//Lipopolysaccharide kinase (Kdo/WaaP) family//Protein tyrosine kinase//Protein kinase domain	GO:0006468//GO:0009103	protein phosphorylation//lipopolysaccharide biosynthetic process	GO:0005524//GO:0016773//GO:0003824//GO:0004674//GO:0004672	ATP binding//phosphotransferase activity, alcohol group as acceptor//catalytic activity//protein serine/threonine kinase activity//protein kinase activity	GO:0016020	membrane	KOG0661	MAPK related serine/threonine protein kinase
comp69383_c3	348	1.52532	3.34769e-05	0.000340316	--	--	--	--	--	--	--	--	--	--	--	--	--	--	--	--	--	--	--	--	--	--	--	--	--	--	--	--	--	--
comp63931_c0	1280	1.52542	4.14215e-17	1.29186e-15	356515963	XP_003526666.1	805	2.65e-101	PREDICTED: uncharacterized protein LOC100798371 [Glycine max]	--	--	--	--	--	pop:POPTR_562471	752	2.68e-93	--	--	--	--	--	--	--	--	--	--	--	--	--	--	--	--	--
comp69450_c1	1588	1.52595	8.78302e-05	0.000817992	356573940	XP_003555112.1	978	2.22e-121	PREDICTED: probable serine/threonine-protein kinase At1g18390-like [Glycine max]	199580172	AC189476.2	38	2.2e-08	Brassica rapa subsp. pekinensis clone KBrB080N15, complete sequence	rcu:RCOM_1310660	891	2.02e-108	--	--	--	P0C5E2	707	8.6e-83	Probable serine/threonine-protein kinase At1g18390	PF07714//PF00069	Protein tyrosine kinase//Protein kinase domain	GO:0006468	protein phosphorylation	GO:0005524//GO:0004672	ATP binding//protein kinase activity	--	--	--	--
comp65475_c0	1934	1.52601	1.89039e-06	2.32037e-05	363814290	ACU18289.1	2029	0	unknown [Glycine max]	356559326	XM_003547903.1	701	0	PREDICTED: Glycine max probable serine protease EDA2-like (LOC100806381), mRNA	rcu:RCOM_0291690	1883	0	--	--	--	Q1PF50	1635	0	Probable serine protease EDA2	PF05733//PF05577	Tenuivirus/Phlebovirus nucleocapsid protein//Serine carboxypeptidase S28	GO:0006508	proteolysis	GO:0003723//GO:0008236	RNA binding//serine-type peptidase activity	GO:0005774//GO:0019013	vacuolar membrane//viral nucleocapsid	KOG2183	Prolylcarboxypeptidase (angiotensinase C)
comp67486_c0	3019	1.52763	7.06415e-14	1.824e-12	356537702	XP_003537364.1	3402	0	PREDICTED: B3 domain-containing transcription repressor VAL1-like [Glycine max]	356537701	XM_003537316.1	1063	0	PREDICTED: Glycine max B3 domain-containing transcription repressor VAL1-like (LOC100789848), mRNA	rcu:RCOM_1163180	2493	0	--	--	--	Q8W4L5	1796	0	B3 domain-containing transcription repressor VAL1	PF07496//PF02362	CW-type Zinc Finger//B3 DNA binding domain	GO:0006355	regulation of transcription, DNA-dependent	GO:0003677//GO:0008270	DNA binding//zinc ion binding	--	--	--	--
comp68053_c0	2313	1.52839	9.30543e-06	0.00010365	356567656	XP_003552033.1	2391	0	PREDICTED: cysteine-rich receptor-like protein kinase 3-like [Glycine max]	351726551	NM_001251737.1	601	0	Glycine max protein kinase family protein (LOC100305402), mRNA gi|223452352|gb|FJ014750.1| Glycine max clone cw68 protein kinase family protein mRNA, complete cds	rcu:RCOM_0023850	2123	0	--	--	--	Q9CAL2	1839	0	Cysteine-rich receptor-like protein kinase 3	PF11883//PF07714//PF00069	Domain of unknown function (DUF3403)//Protein tyrosine kinase//Protein kinase domain	GO:0006468	protein phosphorylation	GO:0005524//GO:0004674//GO:0004672	ATP binding//protein serine/threonine kinase activity//protein kinase activity	--	--	--	--
comp67688_c0	1423	1.52874	4.53609e-07	6.07679e-06	356562922	XP_003549717.1	1473	0	PREDICTED: S-acyltransferase TIP1-like [Glycine max]	356548539	XR_137143.1	631	0	PREDICTED: Glycine max S-acyltransferase TIP1-like (LOC100777470), miscRNA	vvi:100266114	1385	0	--	--	--	Q52T38	1351	8.54e-180	S-acyltransferase TIP1	PF00023	Ankyrin repeat	--	--	GO:0005515	protein binding	--	--	KOG0509	Ankyrin repeat and DHHC-type Zn-finger domain containing proteins
comp69913_c0	4336	1.52981	1.16903e-09	2.09551e-08	357452805	AES66930.1	517	2.07e-50	TIR-NBS-LRR type disease resistance protein [Medicago truncatula]	--	--	--	--	--	vvi:100251634	398	3.89e-36	--	--	--	Q40392	145	1.36e-07	TMV resistance protein N	PF00560//PF04501//PF00931//PF01582//PF02606//PF00374	Leucine Rich Repeat//Baculovirus major capsid protein VP39//NB-ARC domain//TIR domain//Tetraacyldisaccharide-1-P 4'-kinase//Nickel-dependent hydrogenase	GO:0007165//GO:0009245	signal transduction//lipid A biosynthetic process	GO:0005524//GO:0009029//GO:0043531//GO:0005515//GO:0005198//GO:0016151	ATP binding//tetraacyldisaccharide 4'-kinase activity//ADP binding//protein binding//structural molecule activity//nickel cation binding	GO:0019028//GO:0005622	viral capsid//intracellular	--	--
comp69205_c0	1771	1.53137	0.000149779	0.00132775	356531929	XP_003534528.1	1227	1.33e-158	PREDICTED: uncharacterized protein LOC100792279 [Glycine max]	356531928	XM_003534480.1	232	3.52e-116	PREDICTED: Glycine max uncharacterized protein LOC100792279 (LOC100792279), mRNA	rcu:RCOM_1437240	542	8.3e-57	--	--	--	--	--	--	--	PF00249	Myb-like DNA-binding domain	--	--	GO:0003677	DNA binding	--	--	--	--
comp66939_c1	1010	1.5322	5.00556e-28	2.55163e-26	356522310	XP_003529790.1	496	1.87e-56	PREDICTED: transcription factor bHLH25-like [Glycine max]	--	--	--	--	--	rcu:RCOM_0188790	344	1.96e-34	--	--	--	Q9T072	278	1.49e-26	Transcription factor bHLH25	--	--	--	--	--	--	--	--	--	--
comp64902_c0	3101	1.5322	3.57614e-05	0.000361105	356512425	XP_003524919.1	4345	0	PREDICTED: bifunctional aspartokinase/homoserine dehydrogenase, chloroplastic-like [Glycine max]	356512424	XM_003524871.1	1777	0	PREDICTED: Glycine max bifunctional aspartokinase/homoserine dehydrogenase, chloroplastic-like (LOC100812202), mRNA	rcu:RCOM_0742100	3843	0	K12524	bifunctional aspartokinase/homoserine dehydrogenase 1 [EC:2.7.2.4	http://www.genome.jp/dbget-bin/www_bget?ko:K12524	O81852	3716	0	Bifunctional aspartokinase/homoserine dehydrogenase 2, chloroplastic	PF00742//PF00696//PF01842//PF03447	Homoserine dehydrogenase//Amino acid kinase family//ACT domain//Homoserine dehydrogenase, NAD binding domain	GO:0008652//GO:0008152//GO:0006520//GO:0055114	cellular amino acid biosynthetic process//metabolic process//cellular amino acid metabolic process//oxidation-reduction process	GO:0050661//GO:0016597//GO:0016491	NADP binding//amino acid binding//oxidoreductase activity	--	--	KOG0455	Homoserine dehydrogenase
comp68043_c0	1529	1.53256	0.000224766	0.00192824	357517327	AFK43589.1	926	8.4e-120	unknown [Medicago truncatula]	356559050	XM_003547767.1	312	1.02e-160	PREDICTED: Glycine max probable calcium-binding protein CML21-like (LOC100776975), mRNA	rcu:RCOM_0169840	889	2.77e-114	K13448	calcium-binding protein CML	http://www.genome.jp/dbget-bin/www_bget?ko:K13448	Q52K82	784	1.33e-99	Probable calcium-binding protein CML21	PF10591	Secreted protein acidic and rich in cysteine Ca binding region	GO:0007165	signal transduction	GO:0005509	calcium ion binding	GO:0005578	proteinaceous extracellular matrix	KOG0027	Calmodulin and related proteins (EF-Hand superfamily)
comp62917_c0	1788	1.53345	2.98278e-21	1.17588e-19	356538512	XP_003537747.1	2281	0	PREDICTED: uncharacterized aminotransferase y4uB-like [Glycine max]	356544360	XM_003540573.1	889	0	PREDICTED: Glycine max uncharacterized protein LOC100792355 (LOC100792355), mRNA	pop:POPTR_652454	2269	0	--	--	--	Q84P54	2178	0	Gamma aminobutyrate transaminase 1, mitochondrial	PF00202	Aminotransferase class-III	--	--	GO:0008483//GO:0030170	transaminase activity//pyridoxal phosphate binding	--	--	KOG1404	Alanine-glyoxylate aminotransferase AGT2
comp65789_c0	1121	1.53348	5.18932e-06	5.98882e-05	388496526	AFK36329.1	438	1.32e-48	unknown [Lotus japonicus]	356547938	XR_137136.1	190	4.92e-93	PREDICTED: Glycine max uncharacterized LOC100798890 (LOC100798890), miscRNA	vvi:100260963	221	5.21e-18	--	--	--	--	--	--	--	--	--	--	--	--	--	--	--	--	--
comp60390_c0	260	1.536	9.26394e-05	0.000857985	7573584	CAB87834.1	156	4.19e-12	putative kinetochore protein [Vicia faba var. minor]	--	--	--	--	--	vvi:100252349	150	5.12e-11	--	--	--	Q9FHW7	142	5.17e-11	SKP1-like protein 1B	PF03931	Skp1 family, tetramerisation domain	GO:0006511	ubiquitin-dependent protein catabolic process	--	--	--	--	--	--
comp63388_c1	1934	1.53626	1.63079e-16	4.91661e-15	356500978	XP_003519307.1	2437	0	PREDICTED: medium-chain-fatty-acid--CoA ligase-like [Glycine max]	210141230	AK245147.1	605	0	Glycine max cDNA, clone: GMFL01-22-C18	rcu:RCOM_1328840	2204	0	--	--	--	Q9FFE6	2023	0	Probable acyl-activating enzyme 5, peroxisomal	PF07440//PF00501//PF09496	Caerin 1 protein//AMP-binding enzyme//Cenp-O kinetochore centromere component	GO:0008152//GO:0007059//GO:0051301	metabolic process//chromosome segregation//cell division	GO:0003824	catalytic activity	GO:0005634//GO:0005576//GO:0000775	nucleus//extracellular region//chromosome, centromeric region	KOG1176	Acyl-CoA synthetase
comp64251_c1	2125	1.53636	1.54626e-09	2.74067e-08	356513058	XP_003525231.1	2378	0	PREDICTED: ankyrin repeat-containing protein At2g01680-like [Glycine max]	356524520	XM_003530829.1	830	0	PREDICTED: Glycine max ankyrin repeat-containing protein At2g01680-like (LOC100785891), mRNA	pop:POPTR_720211	2130	0	--	--	--	Q9ZU96	1917	0	Ankyrin repeat-containing protein At2g01680	PF03047//PF00023	COMC family//Ankyrin repeat	--	--	GO:0005515//GO:0005186	protein binding//pheromone activity	--	--	KOG0504	FOG: Ankyrin repeat
comp66803_c3	975	1.53644	2.04534e-11	4.31648e-10	357460561	AES70813.1	229	2.75e-21	KH domain-containing protein [Medicago truncatula]	47605030	AC147002.20	109	4.54e-48	Medicago truncatula clone mth2-151m16, complete sequence	rcu:RCOM_1113660	195	6.89e-15	--	--	--	Q75GR5	169	2.13e-12	KH domain-containing protein SPIN1	--	--	--	--	--	--	--	--	--	--
comp68806_c0	2432	1.53736	3.6991e-07	4.99219e-06	356527550	XP_003532372.1	1264	3.56e-159	PREDICTED: uncharacterized protein LOC100788373 [Glycine max]	356511214	XM_003524276.1	168	1.84e-80	PREDICTED: Glycine max uncharacterized protein LOC100788653 (LOC100788653), mRNA	rcu:RCOM_1764760	358	2.08e-32	--	--	--	--	--	--	--	PF02205	WH2 motif	--	--	GO:0003779	actin binding	--	--	--	--
comp60524_c1	388	1.53791	0.000454072	0.00364662	296083584	CBI23573.3	456	8.27e-56	unnamed protein product [Vitis vinifera]	388492993	BT134768.1	195	2.67e-96	Lotus japonicus clone JCVI-FLLj-3G5 unknown mRNA	ppp:PHYPADRAFT_111893	451	2.83e-55	K11253	histone H3	http://www.genome.jp/dbget-bin/www_bget?ko:K11253	Q71H73	451	2.26e-56	Histone H3.3	PF00125	Core histone H2A/H2B/H3/H4	--	--	GO:0003677	DNA binding	--	--	KOG1745	Histones H3 and H4
comp62376_c0	1492	1.5383	1.15248e-10	2.28877e-09	--	--	--	--	--	357018295	JF913265.1	113	4.19e-50	Arachis diogoi SR-protein (RSZ) gene, complete cds	pop:POPTR_248500	138	2.66e-07	K12896	splicing factor, arginine/serine-rich 7	http://www.genome.jp/dbget-bin/www_bget?ko:K12896	Q6K9C3	121	3.85e-06	Serine/arginine-rich splicing factor RSZ23	PF00098	Zinc knuckle	--	--	GO:0008270//GO:0003676	zinc ion binding//nucleic acid binding	--	--	KOG0107	Alternative splicing factor SRp20/9G8 (RRM superfamily)
comp67941_c3	2626	1.53844	1.75078e-11	3.7072e-10	357478293	AES91629.1	1925	0	Receptor-like protein kinase [Medicago truncatula]	292786871	AK338659.1	774	0	Lotus japonicus cDNA, clone: LjFL2-036-BE10, HTC	vvi:100250654	1673	0	--	--	--	Q8VZJ9	914	2.76e-112	Probable leucine-rich repeat receptor-like protein kinase At4g00330	PF07714//PF00069	Protein tyrosine kinase//Protein kinase domain	GO:0006468	protein phosphorylation	GO:0004674//GO:0005524//GO:0004672	protein serine/threonine kinase activity//ATP binding//protein kinase activity	--	--	--	--
comp66912_c2	3142	1.53902	3.5157e-09	5.99962e-08	356541446	XP_003539187.1	2664	0	PREDICTED: uncharacterized protein LOC100801329 [Glycine max]	356541445	XM_003539139.1	1161	0	PREDICTED: Glycine max uncharacterized protein LOC100801329 (LOC100801329), mRNA	vvi:100243144	1435	1.16e-180	--	--	--	O76050	137	6.21e-07	Neuralized-like protein 1A	PF05465	Halobacterial gas vesicle protein C (GVPC) repeat	GO:0031412	gas vesicle organization	--	--	GO:0031411	gas vesicle	KOG4172	Predicted E3 ubiquitin ligase
comp59495_c0	1089	1.53918	0.000160794	0.00141983	351723695	BAB64536.1	897	3.37e-117	ferritin [Glycine max]	351724188	NM_001250120.1	362	0	Glycine max ferritin (SFERH-4), mRNA gi|255647969|gb|BT099271.1| Soybean clone JCVI-FLGm-23D4 unknown mRNA	pop:POPTR_822369	886	2.55e-115	K00522	ferroxidase [EC:1.16.3.1]	http://www.genome.jp/dbget-bin/www_bget?ko:K00522	Q948P6	897	2.88e-118	Ferritin-3, chloroplastic	PF01392//PF03032//PF00210//PF04498//PF02915	Fz domain//Brevenin/esculentin/gaegurin/rugosin family//Ferritin-like domain//Poxvirus nucleic acid binding protein VP8/L4R//Rubrerythrin	GO:0006879//GO:0042742//GO:0055114//GO:0006826//GO:0006952	cellular iron ion homeostasis//defense response to bacterium//oxidation-reduction process//iron ion transport//defense response	GO:0008199//GO:0046872//GO:0005515//GO:0004322//GO:0005198//GO:0016491	ferric iron binding//metal ion binding//protein binding//ferroxidase activity//structural molecule activity//oxidoreductase activity	GO:0019028//GO:0005576//GO:0009507	viral capsid//extracellular region//chloroplast	KOG2332	Ferritin
comp69171_c1	3574	1.53941	3.91279e-12	8.83475e-11	356535232	XP_003536152.1	4915	0	PREDICTED: probable UDP-N-acetylglucosamine--peptide N-acetylglucosaminyltransferase SEC-like [Glycine max]	210140736	AK244655.1	1964	0	Glycine max cDNA, clone: GMFL01-09-M09	rcu:RCOM_0611050	4542	0	K09667	polypeptide N-acetylglucosaminyltransferase [EC:2.4.1.41]	http://www.genome.jp/dbget-bin/www_bget?ko:K09667	Q9M8Y0	4415	0	Probable UDP-N-acetylglucosamine--peptide N-acetylglucosaminyltransferase SEC	PF00515//PF06552//PF02259//PF04733	Tetratricopeptide repeat//Plant specific mitochondrial import receptor subunit TOM20//FAT domain//Coatomer epsilon subunit	GO:0045040//GO:0006890	protein import into mitochondrial outer membrane//retrograde vesicle-mediated transport, Golgi to ER	GO:0005515//GO:0005198	protein binding//structural molecule activity	GO:0005742//GO:0030126	mitochondrial outer membrane translocase complex//COPI vesicle coat	KOG4626	O-linked N-acetylglucosamine transferase OGT
comp57169_c1	982	1.53955	1.97263e-07	2.76921e-06	297743880	CBI36850.3	618	2.04e-75	unnamed protein product [Vitis vinifera]	357516350	XM_003628416.1	106	2.13e-46	Medicago truncatula Phytochrome A-associated F-box protein (MTR_8g058520) mRNA, complete cds	rcu:RCOM_1178010	546	4.67e-64	--	--	--	Q8LEA8	544	1.02e-64	Phytochrome A-associated F-box protein	PF07652//PF00646	Flavivirus DEAD domain//F-box domain	GO:0019079	viral genome replication	GO:0005515//GO:0005524//GO:0008026	protein binding//ATP binding//ATP-dependent helicase activity	--	--	--	--
comp68965_c1	327	1.53987	1.03615e-12	2.45511e-11	--	--	--	--	--	--	--	--	--	--	--	--	--	--	--	--	--	--	--	--	--	--	--	--	--	--	--	--	--	--
comp69773_c0	1511	1.54278	1.05709e-21	4.24659e-20	84028521	ABC49719.1	710	8.59e-89	actin depolymerizing factor-like protein [Arachis hypogaea]	84028520	DQ320313.1	410	0	Arachis hypogaea actin depolymerizing factor-like protein mRNA, complete cds	pop:POPTR_829643	644	5.51e-79	--	--	--	Q9ZSK4	623	5.21e-77	Actin-depolymerizing factor 3	PF00241	Cofilin/tropomyosin-type actin-binding protein	--	--	GO:0003779	actin binding	GO:0005622	intracellular	KOG1735	Actin depolymerizing factor
comp66795_c0	2411	1.54282	7.07079e-11	1.42933e-09	356511919	XP_003524669.1	469	1.24e-47	PREDICTED: F-box-like/WD repeat-containing protein TBL1XR1-like isoform 2 [Glycine max]	356511916	XM_003524620.1	911	0	PREDICTED: Glycine max F-box-like/WD repeat-containing protein TBL1XR1-like, transcript variant 1 (LOC100810406), mRNA	vvi:100256008	474	3.67e-48	K04508	transducin (beta)-like 1	http://www.genome.jp/dbget-bin/www_bget?ko:K04508	Q6GPC6	231	1.51e-18	F-box-like/WD repeat-containing protein TBL1XR1-B	PF04053//PF05822//PF00400	Coatomer WD associated region//Pyrimidine 5'-nucleotidase (UMPH-1)//WD domain, G-beta repeat	GO:0006886//GO:0016192	intracellular protein transport//vesicle-mediated transport	GO:0000287//GO:0005515//GO:0008253//GO:0005198	magnesium ion binding//protein binding//5'-nucleotidase activity//structural molecule activity	GO:0030117//GO:0005737	membrane coat//cytoplasm	KOG0273	Beta-transducin family (WD-40 repeat) protein
comp69693_c2	485	1.5446	5.62526e-11	1.14443e-09	357465783	AES73427.1	268	1.26e-24	Puromycin-sensitive aminopeptidase [Medicago truncatula]	356514668	XM_003525978.1	127	2.15e-58	PREDICTED: Glycine max puromycin-sensitive aminopeptidase-like (LOC100798014), mRNA	vvi:100264544	246	1.1e-21	K08776	puromycin-sensitive aminopeptidase [EC:3.4.11.-]	http://www.genome.jp/dbget-bin/www_bget?ko:K08776	--	--	--	--	--	--	GO:0006508	proteolysis	GO:0008237//GO:0004177//GO:0008270	metallopeptidase activity//aminopeptidase activity//zinc ion binding	--	--	KOG1046	Puromycin-sensitive aminopeptidase and related aminopeptidases
comp68653_c0	708	1.54498	2.99848e-12	6.8386e-11	357500377	AES76695.1	382	3.67e-39	Plant synaptotagmin [Medicago truncatula]	356524147	XM_003530646.1	126	1.15e-57	PREDICTED: Glycine max uncharacterized protein LOC100805496 (LOC100805496), mRNA	sbi:SORBI_03g007300	356	1.4e-35	--	--	--	--	--	--	--	--	--	--	--	--	--	--	--	--	--
comp68485_c0	3423	1.54528	3.30551e-14	8.71993e-13	357451971	AES66513.1	3823	0	Receptor-like serine/threonine kinase [Medicago truncatula]	356542335	XM_003539575.1	1296	0	PREDICTED: Glycine max probable LRR receptor-like serine/threonine-protein kinase At1g53430-like (LOC100783862), mRNA	vvi:100260595	3432	0	--	--	--	C0LGG8	3147	0	Probable LRR receptor-like serine/threonine-protein kinase At1g53430	PF00560//PF07714//PF00069	Leucine Rich Repeat//Protein tyrosine kinase//Protein kinase domain	GO:0006468	protein phosphorylation	GO:0004674//GO:0005524//GO:0005515//GO:0004672	protein serine/threonine kinase activity//ATP binding//protein binding//protein kinase activity	--	--	--	--
comp68372_c0	1069	1.54612	7.04868e-07	9.21275e-06	356570243	XP_003553299.1	1005	2.56e-134	PREDICTED: ras-related protein RABB1b-like [Glycine max]	356570242	XM_003553251.1	452	0	PREDICTED: Glycine max ras-related protein RABB1b-like (LOC100790031), mRNA	rcu:RCOM_1478360	985	3.27e-131	--	--	--	Q38922	954	1.28e-127	Ras-related protein RABB1b	PF00071//PF03193//PF00009//PF04670//PF00025//PF08477	Ras family//Protein of unknown function, DUF258//Elongation factor Tu GTP binding domain//Gtr1/RagA G protein conserved region//ADP-ribosylation factor family//Miro-like protein	GO:0007264	small GTPase mediated signal transduction	GO:0005525//GO:0003924	GTP binding//GTPase activity	GO:0005634//GO:0005622//GO:0005737	nucleus//intracellular//cytoplasm	KOG0098	GTPase Rab2, small G protein superfamily
comp67575_c1	687	1.54694	3.58955e-09	6.11247e-08	--	--	--	--	--	--	--	--	--	--	--	--	--	--	--	--	--	--	--	--	PF07565//PF12467	Band 3 cytoplasmic domain//Cucumber mosaic virus 1a protein	GO:0006820	anion transport	GO:0016817//GO:0008168//GO:0008509	hydrolase activity, acting on acid anhydrides//methyltransferase activity//anion transmembrane transporter activity	GO:0016021	integral to membrane	KOG2186	Cell growth-regulating nucleolar protein
comp67386_c0	2517	1.54731	2.23779e-06	2.71624e-05	356575574	XP_003555914.1	2039	0	PREDICTED: probable protein phosphatase 2C 15-like [Glycine max]	356536289	XM_003536624.1	948	0	PREDICTED: Glycine max probable protein phosphatase 2C 15-like (LOC100809663), mRNA	vvi:100242244	1894	0	--	--	--	Q9M9C6	1755	0	Probable protein phosphatase 2C 15	PF07228//PF00481	Stage II sporulation protein E (SpoIIE)//Protein phosphatase 2C	--	--	GO:0003824	catalytic activity	--	--	KOG0698	Serine/threonine protein phosphatase
comp60633_c0	1686	1.54731	0.000289762	0.00243243	356497810	XP_003517750.1	1841	0	PREDICTED: UPF0392 protein RCOM_0530710-like [Glycine max]	356497809	XM_003517702.1	560	0	PREDICTED: Glycine max UPF0392 protein RCOM_0530710-like (LOC100781994), mRNA	vvi:100258721	1511	0	--	--	--	B9S2H4	1448	0	UPF0392 protein RCOM_0530710	--	--	--	--	--	--	--	--	--	--
comp68117_c0	213	1.5482	3.33854e-05	0.000339495	--	--	--	--	--	--	--	--	--	--	--	--	--	--	--	--	--	--	--	--	--	--	--	--	--	--	--	--	--	--
comp69535_c1	2104	1.54848	1.69426e-131	5.2582e-129	356533189	XP_003535150.1	503	1.17e-54	PREDICTED: copper-transporting ATPase 2-like [Glycine max]	356533188	XM_003535102.1	123	1.64e-55	PREDICTED: Glycine max copper-transporting ATPase 2-like (LOC100779502), mRNA	pop:POPTR_667832	165	7.62e-10	--	--	--	--	--	--	--	PF00403//PF04847//PF00527//PF01621	Heavy-metal-associated domain//Calcipressin//E7 protein, Early protein//Cell fusion glycoprotein K	GO:0006355//GO:0019722//GO:0030001//GO:0007155	regulation of transcription, DNA-dependent//calcium-mediated signaling//metal ion transport//cell adhesion	GO:0003677//GO:0046872//GO:0003700	DNA binding//metal ion binding//sequence-specific DNA binding transcription factor activity	GO:0016020//GO:0005622	membrane//intracellular	--	--
comp59953_c0	1022	1.54939	1.12191e-07	1.63213e-06	388519359	AFK47741.1	621	1.45e-77	unknown [Lotus japonicus]	351723420	NM_001250861.1	259	1.96e-131	Glycine max uncharacterized LOC100500420 (LOC100500420), mRNA gi|255630279|gb|BT091351.1| Soybean clone JCVI-FLGm-7D14 unknown mRNA	aly:ARALYDRAFT_903640	612	3.5e-76	K03627	putative transcription factor	http://www.genome.jp/dbget-bin/www_bget?ko:K03627	Q9SJI8	595	8.96e-75	Multiprotein-bridging factor 1a	PF01381//PF03874//PF02637	Helix-turn-helix//RNA polymerase Rpb4//GatB domain	GO:0006351	transcription, DNA-dependent	GO:0003899//GO:0043565//GO:0016884	DNA-directed RNA polymerase activity//sequence-specific DNA binding//carbon-nitrogen ligase activity, with glutamine as amido-N-donor	--	--	KOG3398	Transcription factor MBF1
comp65951_c0	2922	1.5497	3.89035e-09	6.61046e-08	356537118	XP_003537077.1	3130	0	PREDICTED: uncharacterized protein LOC100793363 [Glycine max]	356537117	XM_003537029.1	1389	0	PREDICTED: Glycine max uncharacterized protein LOC100793363 (LOC100793363), mRNA	vvi:100257992	2543	0	--	--	--	--	--	--	--	PF01496//PF09177	V-type ATPase 116kDa subunit family//Syntaxin 6, N-terminal	GO:0048193//GO:0015991	Golgi vesicle transport//ATP hydrolysis coupled proton transport	GO:0015078	hydrogen ion transmembrane transporter activity	GO:0016020//GO:0033177	membrane//proton-transporting two-sector ATPase complex, proton-transporting domain	KOG1043	Ca2+-binding transmembrane protein LETM1/MRS7
comp68068_c1	1797	1.54975	0.000435355	0.00351482	356569051	XP_003552720.1	1882	0	PREDICTED: plastidic glucose transporter 4-like [Glycine max]	356569050	XM_003552672.1	897	0	PREDICTED: Glycine max plastidic glucose transporter 4-like (LOC100803067), mRNA	vvi:100232958	1825	0	--	--	--	Q56ZZ7	1824	0	Plastidic glucose transporter 4	PF07930//PF00083//PF07690//PF03219	D-aminopeptidase, domain B//Sugar (and other) transporter//Major Facilitator Superfamily//TLC ATP/ADP transporter	GO:0006810//GO:0055085	transport//transmembrane transport	GO:0005524//GO:0005471//GO:0004177//GO:0022857	ATP binding//ATP:ADP antiporter activity//aminopeptidase activity//transmembrane transporter activity	GO:0016021	integral to membrane	KOG0254	Predicted transporter (major facilitator superfamily)
comp64801_c0	1787	1.55004	2.87648e-13	7.10834e-12	357491813	AES99152.1	311	3.13e-28	Pre-mRNA-splicing factor 38B [Medicago truncatula]	356553252	XM_003544924.1	622	0	PREDICTED: Glycine max uncharacterized protein LOC100793812 (LOC100793812), mRNA	vvi:100267328	216	4.85e-16	K12850	pre-mRNA-splicing factor 38B	http://www.genome.jp/dbget-bin/www_bget?ko:K12850	Q80SY5	425	1.14e-43	Pre-mRNA-splicing factor 38B	PF01690	Potato leaf roll virus readthrough protein	--	--	--	--	GO:0019028	viral capsid	KOG2888	Putative RNA binding protein
comp66632_c0	1002	1.55042	1.37222e-05	0.000148575	356535545	XP_003536305.1	941	2.81e-121	PREDICTED: lysine histidine transporter 1-like [Glycine max]	356535544	XM_003536257.1	411	0	PREDICTED: Glycine max lysine histidine transporter 1-like (LOC100792470), mRNA	pop:POPTR_563642	779	4.84e-97	--	--	--	F4HW02	631	3.31e-76	GABA transporter 1	PF04716	ETC complex I subunit conserved region	GO:0022904	respiratory electron transport chain	GO:0016651	oxidoreductase activity, acting on NADH or NADPH	GO:0005743	mitochondrial inner membrane	KOG1304	Amino acid transporters
comp69072_c1	900	1.55048	7.17664e-08	1.07568e-06	388491752	AFK33942.1	714	3.04e-92	unknown [Medicago truncatula]	388510181	BT143363.1	307	3.57e-158	Lotus japonicus clone JCVI-FLLj-11C14 unknown mRNA	pop:POPTR_712458	693	5.82e-89	K11353	NADH dehydrogenase (ubiquinone) 1 alpha subcomplex 13 [EC:1.6.5.3 1.6.99.3]	http://www.genome.jp/dbget-bin/www_bget?ko:K11353	O49313	675	2.45e-87	NADH dehydrogenase [ubiquinone] 1 alpha subcomplex subunit 13-B	--	--	--	--	--	--	--	--	KOG3300	NADH:ubiquinone oxidoreductase, B16.6 subunit/cell death-regulatory protein
comp66812_c0	289	1.55186	4.27601e-05	0.000424997	--	--	--	--	--	--	--	--	--	--	--	--	--	--	--	--	--	--	--	--	--	--	--	--	--	--	--	--	--	--
comp63755_c0	1621	1.55224	1.62526e-10	3.15834e-09	357464451	AES72758.1	1384	0	Membrane protein, putative [Medicago truncatula]	358248517	NM_001252966.1	541	0	Glycine max UDP-galactose transporter 2-like (LOC100800306), mRNA	rcu:RCOM_0031070	1277	9.83e-171	--	--	--	Q9SRE4	636	1.34e-75	UDP-galactose transporter 2	PF05366	Sarcolipin	--	--	GO:0030234	enzyme regulator activity	GO:0016020//GO:0016021	membrane//integral to membrane	KOG1441	Glucose-6-phosphate/phosphate and phosphoenolpyruvate/phosphate antiporter
comp29626_c0	1149	1.55231	9.23394e-16	2.67683e-14	388514587	AFK45355.1	783	2.08e-100	unknown [Lotus japonicus]	--	--	--	--	--	rcu:RCOM_0437510	642	3.33e-79	--	--	--	--	--	--	--	PF00622	SPRY domain	--	--	GO:0005515	protein binding	--	--	--	--
comp61172_c0	1389	1.55281	4.57059e-09	7.68384e-08	388516595	AFK46359.1	1241	3.73e-167	unknown [Lotus japonicus]	388516594	BT146565.1	576	0	Lotus japonicus clone JCVI-FLLj-2E13 unknown mRNA	rcu:RCOM_0688690	1149	3.58e-153	--	--	--	Q9SPE6	1006	8.84e-133	Alpha-soluble NSF attachment protein 2	PF00515//PF00187//PF02071	Tetratricopeptide repeat//Chitin recognition protein//Aromatic-di-Alanine (AdAR) repeat	GO:0006886	intracellular protein transport	GO:0005515//GO:0008061	protein binding//chitin binding	--	--	KOG1586	Protein required for fusion of vesicles in vesicular transport, alpha-SNAP
comp63729_c1	767	1.55353	1.06925e-06	1.3561e-05	363806718	ACU18200.1	594	4.47e-71	unknown [Glycine max]	363806717	NM_001255085.1	245	8.84e-124	Glycine max tubby-like F-box protein 8-like (LOC100810531), mRNA gi|255635701|gb|BT093851.1| Soybean clone JCVI-FLGm-24O16 unknown mRNA	vvi:100246937	594	4.95e-71	--	--	--	Q53PP5	546	7.47e-65	Tubby-like F-box protein 13	PF00646	F-box domain	--	--	GO:0005515	protein binding	--	--	--	--
comp66668_c0	1139	1.55398	1.18796e-12	2.80015e-11	169405179	ABQ53549.1	1029	7.78e-137	zinc finger protein [Arachis diogoi]	169405178	EF371925.1	867	0	Arachis diogoi zinc finger protein mRNA, complete cds	rcu:RCOM_1587620	534	1.57e-62	--	--	--	Q96289	415	1.86e-46	Zinc finger protein ZAT10	PF06467//PF00096	MYM-type Zinc finger with FCS sequence motif//Zinc finger, C2H2 type	--	--	GO:0008270	zinc ion binding	GO:0005622	intracellular	KOG1721	FOG: Zn-finger
comp57523_c0	983	1.55481	0.00058599	0.0045973	388493856	AFK39508.1	539	1.84e-65	unknown [Lotus japonicus]	--	--	--	--	--	pop:POPTR_653794	436	5.98e-50	--	--	--	Q93VM8	385	1.27e-43	Copper transporter 5	PF04145	Ctr copper transporter family	GO:0035434	copper ion transmembrane transport	GO:0005375	copper ion transmembrane transporter activity	GO:0016021	integral to membrane	KOG3386	Copper transporter
comp66254_c0	1463	1.55554	2.46731e-07	3.42116e-06	356530537	XP_003533837.1	454	8.17e-49	PREDICTED: uncharacterized protein LOC100781444 [Glycine max]	388513838	BT145187.1	96	1.16e-40	Lotus japonicus clone JCVI-FLLj-18L12 unknown mRNA	vvi:100245309	174	1.08e-10	--	--	--	--	--	--	--	--	--	--	--	--	--	--	--	--	--
comp66789_c0	887	1.55592	1.59834e-07	2.27505e-06	217074432	ACJ85576.1	775	1.04e-98	unknown [Medicago truncatula]	356576418	XM_003556281.1	247	7.95e-125	PREDICTED: Glycine max lecithine-cholesterol acyltransferase-like 4-like (LOC100777083), mRNA	rcu:RCOM_1289750	733	8e-90	--	--	--	Q71N54	665	7.59e-81	Lecithine-cholesterol acyltransferase-like 4	PF07819//PF02450	PGAP1-like protein//Lecithin:cholesterol acyltransferase	GO:0006886//GO:0006629//GO:0006505	intracellular protein transport//lipid metabolic process//GPI anchor metabolic process	GO:0008374//GO:0016788	O-acyltransferase activity//hydrolase activity, acting on ester bonds	GO:0031227	intrinsic to endoplasmic reticulum membrane	KOG2369	Lecithin:cholesterol acyltransferase (LCAT)/Acyl-ceramide synthase
comp67896_c0	762	1.55596	0.000184712	0.00161481	356557631	XP_003547119.1	472	1.06e-52	PREDICTED: LOW QUALITY PROTEIN: transcription factor bHLH123-like [Glycine max]	--	--	--	--	--	rcu:RCOM_0906820	451	1.83e-49	--	--	--	Q8GXT3	379	1.23e-40	Transcription factor bHLH123	PF04281	Mitochondrial import receptor subunit Tom22	GO:0006886	intracellular protein transport	--	--	GO:0005741	mitochondrial outer membrane	--	--
comp65767_c0	2309	1.55621	4.56911e-05	0.000452423	356501197	XP_003519413.1	2270	0	PREDICTED: uncharacterized protein LOC100795088 [Glycine max]	356501196	XM_003519365.1	846	0	PREDICTED: Glycine max uncharacterized protein LOC100795088 (LOC100795088), mRNA	rcu:RCOM_0688680	1792	0	--	--	--	--	--	--	--	PF02966	Mitosis protein DIM1	GO:0007067	mitosis	--	--	GO:0005681	spliceosomal complex	--	--
comp66474_c2	1780	1.55632	1.49656e-34	9.47503e-33	302783298	EFJ25796.1	427	1.81e-46	hypothetical protein SELMODRAFT_98831 [Selaginella moellendorffii]	356547207	XM_003541960.1	45	3.18e-12	PREDICTED: Glycine max ethylene-responsive transcription factor RAP2-7-like (LOC100777102), mRNA	smo:SELMODRAFT_98831	427	1.94e-46	--	--	--	Q9SK03	183	4.91e-13	Ethylene-responsive transcription factor RAP2-7	PF00847	AP2 domain	GO:0006355	regulation of transcription, DNA-dependent	GO:0003677//GO:0003700	DNA binding//sequence-specific DNA binding transcription factor activity	GO:0005634	nucleus	--	--
comp55116_c0	1587	1.55735	1.20663e-08	1.95582e-07	388499022	AFK37577.1	1375	0	unknown [Lotus japonicus]	292786276	AK338463.1	527	0	Lotus japonicus cDNA, clone: LjFL2-022-CG07, HTC	rcu:RCOM_1725680	1281	1.09e-170	--	--	--	Q84L30	1170	3.36e-155	Putative DNA repair protein RAD23-4	PF09280//PF00240//PF00627//PF06602//PF02845	XPC-binding domain//Ubiquitin family//UBA/TS-N domain//Myotubularin-related//CUE domain	GO:0043161//GO:0016311//GO:0006289	proteasomal ubiquitin-dependent protein catabolic process//dephosphorylation//nucleotide-excision repair	GO:0005515//GO:0003684//GO:0016791	protein binding//damaged DNA binding//phosphatase activity	--	--	KOG0011	Nucleotide excision repair factor NEF2, RAD23 component
comp67882_c1	2933	1.55854	1.69983e-05	0.000180813	356548875	XP_003542824.1	4489	0	PREDICTED: beta-galactosidase-like [Glycine max]	356548874	XM_003542776.1	1472	0	PREDICTED: Glycine max beta-galactosidase-like (LOC100777287), mRNA	vvi:100241220	3898	0	K01190	beta-galactosidase [EC:3.2.1.23]	http://www.genome.jp/dbget-bin/www_bget?ko:K01190	A5F5U6	1923	0	Beta-galactosidase	PF02929//PF10409//PF02837//PF00703//PF02836	Beta galactosidase small chain//C2 domain of PTEN tumour-suppressor protein//Glycosyl hydrolases family 2, sugar binding domain//domain//Glycosyl hydrolases family 2, TIM barrel domain	GO:0005975	carbohydrate metabolic process	GO:0004553//GO:0004565//GO:0005515	hydrolase activity, hydrolyzing O-glycosyl compounds//beta-galactosidase activity//protein binding	GO:0009341	beta-galactosidase complex	KOG2024	Beta-Glucuronidase GUSB (glycosylhydrolase superfamily 2)
comp60679_c0	1338	1.55878	1.38724e-06	1.73643e-05	357500937	AES76975.1	877	4.56e-113	Acid phosphatase-like protein [Medicago truncatula]	356520831	XM_003529016.1	257	3.35e-130	PREDICTED: Glycine max acid phosphatase 1-like (LOC100776063), mRNA	rcu:RCOM_1048880	788	1.36e-99	--	--	--	P27061	662	8.06e-82	Acid phosphatase 1	PF03767	HAD superfamily, subfamily IIIB (Acid phosphatase)	--	--	GO:0003993	acid phosphatase activity	--	--	--	--
comp67264_c0	993	1.55988	1.61234e-06	1.9961e-05	357442089	AES61573.1	1171	7.18e-156	Pto kinase interactor [Medicago truncatula]	357442088	XM_003591274.1	457	0	Medicago truncatula Pto kinase interactor (MTR_1g086230) mRNA, complete cds	pop:POPTR_834835	1117	2.09e-149	--	--	--	Q41328	1013	7.4e-135	Pto-interacting protein 1	PF04655//PF07714//PF00069	Aminoglycoside/hydroxyurea antibiotic resistance kinase//Protein tyrosine kinase//Protein kinase domain	GO:0006468//GO:0019748	protein phosphorylation//secondary metabolic process	GO:0004674//GO:0005524//GO:0004672//GO:0016773	protein serine/threonine kinase activity//ATP binding//protein kinase activity//phosphotransferase activity, alcohol group as acceptor	--	--	--	--
comp69859_c1	717	1.56226	0.000542246	0.00428383	255636572	ACU18624.1	182	2.05e-14	unknown [Glycine max]	--	--	--	--	--	vvi:100257710	169	5.47e-12	--	--	--	--	--	--	--	PF12125	D domain of beta-TrCP	--	--	GO:0046983	protein dimerization activity	--	--	--	--
comp68712_c0	1890	1.56266	1.22381e-05	0.000133589	115432144	ABI97349.1	2076	0	cold-induced thioredoxin domain-containing protein [Ammopiptanthus mongolicus]	115432143	DQ868541.1	71	1.19e-26	Ammopiptanthus mongolicus cold-induced thioredoxin domain-containing protein mRNA, complete cds	vvi:100256270	156	2.33e-08	--	--	--	Q8TB22	1070	2.68e-133	Spermatogenesis-associated protein 20	--	--	--	--	--	--	--	--	KOG2244	Highly conserved protein containing a thioredoxin domain
comp59788_c0	282	1.5643	0.000280748	0.00236618	--	--	--	--	--	--	--	--	--	--	--	--	--	--	--	--	--	--	--	--	--	--	--	--	--	--	--	--	--	--
comp65977_c0	240	1.56523	0.000257287	0.00218827	--	--	--	--	--	--	--	--	--	--	--	--	--	--	--	--	--	--	--	--	--	--	--	--	--	--	--	--	--	--
comp65913_c1	1648	1.56523	0.000628895	0.00489267	356526862	XP_003532035.1	2351	0	PREDICTED: probable inactive purple acid phosphatase 1-like [Glycine max]	356567596	XM_003551956.1	860	0	PREDICTED: Glycine max probable inactive purple acid phosphatase 1-like (LOC100817130), mRNA	pop:POPTR_1091272	2160	0	--	--	--	Q9LMX4	2008	0	Probable inactive purple acid phosphatase 1	PF08036//PF00149	Diapausin family of antimicrobial peptide//Calcineurin-like phosphoesterase	GO:0050832	defense response to fungus	GO:0016787	hydrolase activity	GO:0005576	extracellular region	KOG1378	Purple acid phosphatase
comp63022_c1	849	1.56523	2.35528e-07	3.27299e-06	367460045	NP_001238550.2	324	2.36e-34	uncharacterized protein LOC100500211 [Glycine max]	--	--	--	--	--	vvi:100247770	249	2.43e-23	--	--	--	--	--	--	--	PF00821	Phosphoenolpyruvate carboxykinase	GO:0006094	gluconeogenesis	GO:0005525//GO:0004611	GTP binding//phosphoenolpyruvate carboxykinase activity	--	--	--	--
comp69434_c1	3994	1.56562	7.89783e-14	2.02604e-12	356527581	XP_003532387.1	3243	0	PREDICTED: protein MEI2-like 1-like [Glycine max]	356527580	XM_003532339.1	1162	0	PREDICTED: Glycine max protein MEI2-like 1-like (LOC100797893), mRNA	rcu:RCOM_1503540	2195	0	--	--	--	Q64M78	1587	0	Protein MEI2-like 4	PF02286//PF00076	Dehydratase large subunit//RNA recognition motif. (a.k.a. RRM, RBD, or RNP domain)	GO:0008152	metabolic process	GO:0050215//GO:0031419//GO:0016836//GO:0003676	propanediol dehydratase activity//cobalamin binding//hydro-lyase activity//nucleic acid binding	--	--	KOG0123	Polyadenylate-binding protein (RRM superfamily)
comp68324_c0	1063	1.56668	1.63072e-05	0.000174164	356556406	ACU24395.1	1113	4.69e-150	unknown [Glycine max]	194466086	DQ889509.1	603	0	Arachis hypogaea clone 1X14 GroES-like protein mRNA, partial cds	rcu:RCOM_0710470	1076	1.77e-144	--	--	--	O65282	994	4.48e-133	20 kDa chaperonin, chloroplastic	PF00166	Chaperonin 10 Kd subunit	GO:0006457	protein folding	GO:0005524	ATP binding	GO:0005737	cytoplasm	KOG1641	Mitochondrial chaperonin
comp69896_c2	307	1.56802	2.71221e-26	1.30881e-24	3832528	AAC70787.1	256	9.2e-25	unknown [Glycine max]	356559868	XM_003548171.1	141	2.15e-66	PREDICTED: Glycine max uncharacterized LOC547529 (LOC547529), mRNA	vvi:100265879	243	3.34e-22	--	--	--	--	--	--	--	--	--	--	--	--	--	--	--	--	--
comp66849_c1	2527	1.56891	6.4309e-08	9.6757e-07	356504088	XP_003520831.1	3128	0	PREDICTED: WD repeat-containing protein 48-like [Glycine max]	356505923	XM_003521691.1	1309	0	PREDICTED: Glycine max WD repeat-containing protein 48-like (LOC100788971), mRNA	rcu:RCOM_1429050	3044	0	--	--	--	A8Q2R5	848	6.44e-100	WD repeat-containing protein 48 homolog	PF00400	WD domain, G-beta repeat	--	--	GO:0005515	protein binding	--	--	KOG0308	Conserved WD40 repeat-containing protein
comp67443_c1	615	1.56981	5.7688e-08	8.72931e-07	356549747	XP_003543252.1	562	1.69e-66	PREDICTED: probable E3 ubiquitin-protein ligase HERC1-like [Glycine max]	356549746	XM_003543204.1	245	7.01e-124	PREDICTED: Glycine max probable E3 ubiquitin-protein ligase HERC1-like (LOC100782653), mRNA	rcu:RCOM_1126130	128	2.72e-06	--	--	--	Q9UII4	146	1.45e-09	E3 ISG15--protein ligase HERC5	--	--	--	--	--	--	--	--	KOG1426	FOG: RCC1 domain
comp57167_c2	1604	1.57008	1.36652e-07	1.96006e-06	357440361	AFK42573.1	1871	0	unknown [Medicago truncatula]	388509013	BT142779.1	617	0	Medicago truncatula clone JCVI-FLMt-21O15 unknown mRNA	vvi:100249929	1629	0	--	--	--	Q9LTC0	926	6.24e-118	Probable receptor-like protein kinase At5g47070	PF07714//PF00069	Protein tyrosine kinase//Protein kinase domain	GO:0006468	protein phosphorylation	GO:0005524//GO:0004672	ATP binding//protein kinase activity	--	--	--	--
comp62169_c2	1637	1.57036	9.98717e-14	2.54757e-12	356505709	XP_003521632.1	1639	0	PREDICTED: cathepsin B-like [Glycine max]	356572871	XM_003554541.1	587	0	PREDICTED: Glycine max cathepsin B-like (LOC100788988), mRNA	rcu:RCOM_1341910	1425	0	--	--	--	Q4R5M2	729	1.79e-89	Cathepsin B	PF03051//PF08127//PF00112	Peptidase C1-like family//Peptidase family C1 propeptide//Papain family cysteine protease	GO:0006508//GO:0050790	proteolysis//regulation of catalytic activity	GO:0008234//GO:0004197	cysteine-type peptidase activity//cysteine-type endopeptidase activity	--	--	KOG1543	Cysteine proteinase Cathepsin L
comp69002_c0	1548	1.57067	1.88203e-26	9.15169e-25	356515639	XP_003526506.1	1257	1.95e-162	PREDICTED: poly(A) polymerase-like [Glycine max]	210140966	AK244885.1	468	0	Glycine max cDNA, clone: GMFL01-15-P17	pop:POPTR_561724	870	7.27e-106	K14376	poly(A) polymerase [EC:2.7.7.19]	http://www.genome.jp/dbget-bin/www_bget?ko:K14376	Q54J73	171	1.93e-11	Poly(A) polymerase	PF04926//PF01972	Poly(A) polymerase predicted RNA binding domain//Serine dehydrogenase proteinase	GO:0043631	RNA polyadenylation	GO:0004652//GO:0003723	polynucleotide adenylyltransferase activity//RNA binding	GO:0005634//GO:0016021	nucleus//integral to membrane	KOG2245	Poly(A) polymerase and related nucleotidyltransferases
comp69175_c1	897	1.571	0.000451984	0.00363401	193237555	BAG50054.1	745	8.64e-95	transcription factor Homeobox [Lotus japonicus]	356548618	XM_003542650.1	252	1.34e-127	PREDICTED: Glycine max homeobox-leucine zipper protein HAT5-like (LOC100797836), mRNA	vvi:100257769	539	5.23e-64	--	--	--	Q02283	508	1.46e-60	Homeobox-leucine zipper protein HAT5	PF02183//PF00170//PF00046//PF05920	Homeobox associated leucine zipper//bZIP transcription factor//Homeobox domain//Homeobox KN domain	GO:0006355	regulation of transcription, DNA-dependent	GO:0003677//GO:0043565//GO:0003700//GO:0046983	DNA binding//sequence-specific DNA binding//sequence-specific DNA binding transcription factor activity//protein dimerization activity	GO:0005634	nucleus	KOG0483	Transcription factor HEX, contains HOX and HALZ domains
comp67662_c1	924	1.57285	2.51841e-05	0.000261043	356502547	XP_003520080.1	460	2.36e-51	PREDICTED: uncharacterized protein LOC100787178 [Glycine max]	356577380	XM_003556757.1	82	4.38e-33	PREDICTED: Glycine max uncharacterized protein LOC100805252 (LOC100805252), mRNA	vvi:100255052	313	2.15e-30	--	--	--	Q9SAK5	155	2.9e-10	Myb family transcription factor APL	--	--	--	--	--	--	--	--	--	--
comp68958_c4	309	1.57318	3.93804e-10	7.38961e-09	--	--	--	--	--	--	--	--	--	--	--	--	--	--	--	--	--	--	--	--	--	--	--	--	--	--	--	--	--	--
comp67200_c0	2914	1.5733	3.08144e-20	1.14491e-18	307136298	ADN34122.1	2352	0	heat shock protein 70 [Cucumis melo subsp. melo]	356507571	XM_003522490.1	488	0	PREDICTED: Glycine max uncharacterized protein LOC100805760, transcript variant 2 (LOC100805760), mRNA	rcu:RCOM_0922760	2284	0	--	--	--	Q99614	150	4.83e-09	Tetratricopeptide repeat protein 1	PF00515//PF00564	Tetratricopeptide repeat//PB1 domain	--	--	GO:0005515	protein binding	--	--	KOG4151	Myosin assembly protein/sexual cycle protein and related proteins
comp65812_c0	1793	1.57343	2.72958e-06	3.27674e-05	225462211	XP_002270778.1	740	2.62e-88	PREDICTED: uncharacterized protein LOC100259352 [Vitis vinifera]	--	--	--	--	--	vvi:100259352	740	2.8e-88	--	--	--	--	--	--	--	PF02505//PF06839	Methyl-coenzyme M reductase operon protein D//GRF zinc finger	GO:0015948	methanogenesis	GO:0008270	zinc ion binding	--	--	KOG2992	Nucleolar GTPase/ATPase p130
comp65296_c1	2455	1.57433	6.49908e-06	7.39174e-05	356560105	XP_003548336.1	2925	0	PREDICTED: uncharacterized protein LOC100792953 [Glycine max]	356560104	XM_003548288.1	1125	0	PREDICTED: Glycine max uncharacterized protein LOC100792953 (LOC100792953), mRNA	rcu:RCOM_0759120	2657	0	--	--	--	Q9STW5	2422	0	MACPF domain-containing protein At4g24290	PF08118//PF08022//PF06814	Yeast mitochondrial distribution and morphology (MDM) proteins//FAD-binding domain//Lung seven transmembrane receptor	GO:0055114//GO:0007005	oxidation-reduction process//mitochondrion organization	GO:0016491	oxidoreductase activity	GO:0016021//GO:0005743	integral to membrane//mitochondrial inner membrane	--	--
comp66407_c1	329	1.57437	6.00938e-05	0.000580864	357462925	AES71995.1	247	9.53e-23	hypothetical protein MTR_3g084930 [Medicago truncatula]	--	--	--	--	--	pop:POPTR_850553	242	3.68e-22	--	--	--	Q9STW5	169	2.47e-13	MACPF domain-containing protein At4g24290	--	--	--	--	--	--	--	--	--	--
comp63594_c0	795	1.57439	2.94052e-05	0.000302028	356554953	XP_003545805.1	741	1.77e-94	PREDICTED: ubiquitin thioesterase otubain-like [Glycine max]	356554952	XM_003545757.1	301	6.8e-155	PREDICTED: Glycine max ubiquitin thioesterase otubain-like (LOC100803170), mRNA	rcu:RCOM_2004830	644	7.71e-80	K09602	ubiquitin thioesterase protein OTUB1 [EC:3.4.-.-]	http://www.genome.jp/dbget-bin/www_bget?ko:K09602	Q8LG98	581	1.84e-71	Ubiquitin thioesterase otubain-like	--	--	--	--	--	--	--	--	--	--
comp67305_c3	1975	1.57515	3.68838e-10	6.93758e-09	356508955	XP_003523218.1	1660	0	PREDICTED: E3 ubiquitin-protein ligase RGLG1-like [Glycine max]	356508954	XM_003523170.1	620	0	PREDICTED: Glycine max E3 ubiquitin-protein ligase RGLG1-like (LOC100776002), mRNA	pop:POPTR_207134	1454	0	--	--	--	Q9SS90	1176	1.37e-152	E3 ubiquitin-protein ligase RGLG1	--	--	--	--	--	--	--	--	KOG1327	Copine
comp57219_c0	2093	1.57526	1.14561e-12	2.70638e-11	356513072	XP_003525238.1	2833	0	PREDICTED: phosphoglucomutase, cytoplasmic-like [Glycine max]	356513071	XM_003525190.1	1266	0	PREDICTED: Glycine max phosphoglucomutase, cytoplasmic-like (LOC100802789), mRNA	rcu:RCOM_0628900	2749	0	K01835	phosphoglucomutase [EC:5.4.2.2]	http://www.genome.jp/dbget-bin/www_bget?ko:K01835	Q9SM60	2785	0	Phosphoglucomutase, cytoplasmic	PF02879//PF02880//PF02878//PF00408	Phosphoglucomutase/phosphomannomutase, alpha/beta/alpha domain II//Phosphoglucomutase/phosphomannomutase, alpha/beta/alpha domain III//Phosphoglucomutase/phosphomannomutase, alpha/beta/alpha domain I//Phosphoglucomutase/phosphomannomutase, C-terminal domain	GO:0005975	carbohydrate metabolic process	GO:0016868	intramolecular transferase activity, phosphotransferases	--	--	KOG0625	Phosphoglucomutase
comp69166_c0	3468	1.576	4.79183e-15	1.33178e-13	356522049	XP_003529662.1	3158	0	PREDICTED: E3 ubiquitin-protein ligase UPL5-like [Glycine max]	356522048	XM_003529614.1	675	0	PREDICTED: Glycine max E3 ubiquitin-protein ligase UPL5-like (LOC100789233), mRNA	vvi:100244983	2621	0	--	--	--	Q9SU29	2046	0	E3 ubiquitin-protein ligase UPL5	PF00240//PF00632	Ubiquitin family//HECT-domain (ubiquitin-transferase)	GO:0006464	cellular protein modification process	GO:0005515//GO:0016881	protein binding//acid-amino acid ligase activity	GO:0005622	intracellular	KOG0940	Ubiquitin protein ligase RSP5/NEDD4
comp69623_c0	2505	1.57612	3.57153e-11	7.3751e-10	356555528	XP_003546083.1	3687	0	PREDICTED: cullin-4-like [Glycine max]	356555527	XM_003546035.1	1587	0	PREDICTED: Glycine max cullin-4-like (LOC100805491), mRNA	vvi:100233055	3625	0	K10609	cullin 4	http://www.genome.jp/dbget-bin/www_bget?ko:K10609	Q8LGH4	3313	0	Cullin-4	PF00888//PF10557	Cullin family//Cullin protein neddylation domain	GO:0006511	ubiquitin-dependent protein catabolic process	GO:0031625	ubiquitin protein ligase binding	GO:0031461	cullin-RING ubiquitin ligase complex	KOG2167	Cullins
comp65304_c0	2042	1.57712	9.07445e-05	0.000841667	356577143	XP_003556687.1	2443	0	PREDICTED: protein GDAP2 homolog [Glycine max]	356577142	XM_003556639.1	1022	0	PREDICTED: Glycine max protein GDAP2 homolog (LOC100810592), mRNA	pop:POPTR_769957	2410	0	--	--	--	A7T167	742	6.79e-88	Protein GDAP2 homolog	PF03972	MmgE/PrpD family	GO:0019543	propionate catabolic process	GO:0047547	2-methylcitrate dehydratase activity	--	--	KOG2633	Hismacro and SEC14 domain-containing proteins
comp64464_c0	1065	1.57973	0.000105088	0.000963135	356563867	XP_003550179.1	1037	2.44e-132	PREDICTED: acyl-CoA-binding domain-containing protein 4-like [Glycine max]	356555541	XR_137283.1	402	0	PREDICTED: Glycine max acyl-CoA-binding domain-containing protein 4-like (LOC100809210), miscRNA	vvi:100264848	917	2.14e-114	--	--	--	--	--	--	--	PF02185//PF10186	Hr1 repeat//UV radiation resistance protein and autophagy-related subunit 14	GO:0007165//GO:0010508	signal transduction//positive regulation of autophagy	--	--	GO:0005622	intracellular	--	--
comp62821_c0	1253	1.58037	7.00389e-06	7.93256e-05	358249222	ACU18729.1	1077	1.39e-142	unknown [Glycine max]	356550521	XM_003543587.1	364	0	PREDICTED: Glycine max auxin-responsive protein IAA27-like (LOC100806699), mRNA	vvi:100253148	1006	1.46e-131	--	--	--	Q38826	722	3.05e-90	Auxin-responsive protein IAA8	PF04272//PF02309	Phospholamban//AUX/IAA family	GO:0050794//GO:0006355//GO:0006351//GO:0006816	regulation of cellular process//regulation of transcription, DNA-dependent//transcription, DNA-dependent//calcium ion transport	GO:0042030//GO:0005246	ATPase inhibitor activity//calcium channel regulator activity	GO:0016020//GO:0005634	membrane//nucleus	--	--
comp65725_c0	2593	1.58058	1.75644e-119	4.79326e-117	356523939	XP_003530591.1	3252	0	PREDICTED: probable 1-deoxy-D-xylulose-5-phosphate synthase, chloroplastic-like [Glycine max]	356523938	XM_003530543.1	1120	0	PREDICTED: Glycine max probable 1-deoxy-D-xylulose-5-phosphate synthase, chloroplastic-like (LOC100798930), mRNA	rcu:RCOM_0410350	3118	0	K01662	1-deoxy-D-xylulose-5-phosphate synthase [EC:2.2.1.7]	http://www.genome.jp/dbget-bin/www_bget?ko:K01662	Q6YU51	2988	0	Probable 1-deoxy-D-xylulose-5-phosphate synthase 2, chloroplastic	PF01484//PF02780//PF02775//PF00676	Nematode cuticle collagen N-terminal domain//Transketolase, C-terminal domain//Thiamine pyrophosphate enzyme, C-terminal TPP binding domain//Dehydrogenase E1 component	GO:0008152	metabolic process	GO:0042302//GO:0003824//GO:0016624//GO:0030976	structural constituent of cuticle//catalytic activity//oxidoreductase activity, acting on the aldehyde or oxo group of donors, disulfide as acceptor//thiamine pyrophosphate binding	--	--	KOG0523	Transketolase
comp69524_c0	2191	1.58158	2.34517e-09	4.07904e-08	356569527	XP_003552951.1	220	6.68e-16	PREDICTED: uncharacterized protein LOC100776148 [Glycine max]	356498950	XM_003518261.1	84	8.2e-34	PREDICTED: Glycine max uncharacterized protein LOC100804458 (LOC100804458), mRNA	rcu:RCOM_0389510	748	1.93e-88	--	--	--	--	--	--	--	PF03900//PF02861	Porphobilinogen deaminase, C-terminal domain//Clp amino terminal domain	GO:0019538//GO:0033014	protein metabolic process//tetrapyrrole biosynthetic process	--	--	--	--	--	--
comp62896_c0	1027	1.58186	4.30963e-09	7.28769e-08	356526401	XP_003531806.1	604	4.32e-75	PREDICTED: uncharacterized protein LOC100792416 [Glycine max]	356556689	XM_003546608.1	153	1.66e-72	PREDICTED: Glycine max uncharacterized protein LOC100800510 (LOC100800510), mRNA	pop:POPTR_583302	553	2.57e-67	--	--	--	--	--	--	--	PF10591	Secreted protein acidic and rich in cysteine Ca binding region	GO:0007165	signal transduction	GO:0005509	calcium ion binding	GO:0005578	proteinaceous extracellular matrix	--	--
comp69266_c0	5224	1.58383	4.17058e-24	1.85688e-22	356574995	XP_003555628.1	3732	0	PREDICTED: uncharacterized protein LOC100803295 [Glycine max]	357444992	XM_003592726.1	300	1.66e-153	Medicago truncatula hypothetical protein (MTR_1g115950) mRNA, complete cds	vvi:100258656	1490	2.28e-169	--	--	--	--	--	--	--	PF00039	Fibronectin type I domain	--	--	--	--	GO:0005576	extracellular region	KOG0118	FOG: RRM domain
comp69146_c1	1521	1.58512	4.21249e-13	1.03372e-11	356498681	XP_003518178.1	906	6.38e-117	PREDICTED: OTU domain-containing protein DDB_G0284757-like [Glycine max]	388497541	BT137042.1	339	9.96e-176	Lotus japonicus clone JCVI-FLLj-17C6 unknown mRNA	pop:POPTR_246170	855	2.92e-109	--	--	--	Q54P70	221	1.43e-17	OTU domain-containing protein DDB_G0284757	PF04130	Spc97 / Spc98 family	GO:0000226	microtubule cytoskeleton organization	--	--	GO:0005815//GO:0000922	microtubule organizing center//spindle pole	KOG2605	OTU (ovarian tumor)-like cysteine protease
comp64511_c0	2513	1.58599	6.72708e-05	0.000642779	356509032	XP_003523256.1	2476	0	PREDICTED: ABC transporter F family member 5-like [Glycine max]	356509031	XM_003523208.1	1136	0	PREDICTED: Glycine max ABC transporter F family member 5-like (LOC100796907), mRNA	vvi:100250725	2412	0	--	--	--	Q9LV93	2363	0	ABC transporter F family member 5	PF00004//PF01637//PF03193//PF10662//PF00448//PF00910//PF00931//PF00006//PF08477//PF07728//PF00350//PF00005	ATPase family associated with various cellular activities (AAA)//Archaeal ATPase//Protein of unknown function, DUF258//Ethanolamine utilisation - propanediol utilisation//SRP54-type protein, GTPase domain//RNA helicase//NB-ARC domain//ATP synthase alpha/beta family, nucleotide-binding domain//Miro-like protein//AAA domain (dynein-related subfamily)//Dynamin family//ABC transporter	GO:0006614//GO:0007264//GO:0006576	SRP-dependent cotranslational protein targeting to membrane//small GTPase mediated signal transduction//cellular biogenic amine metabolic process	GO:0003723//GO:0005524//GO:0003724//GO:0003924//GO:0043531//GO:0005525//GO:0016887	RNA binding//ATP binding//RNA helicase activity//GTPase activity//ADP binding//GTP binding//ATPase activity	GO:0005622	intracellular	KOG0927	Predicted transporter (ABC superfamily)
comp68772_c0	4543	1.58672	1.7287e-07	2.4459e-06	356522640	XP_003529954.1	886	3.02e-96	PREDICTED: K(+) efflux antiporter 2, chloroplastic-like [Glycine max]	356522639	XM_003529906.1	380	0	PREDICTED: Glycine max K(+) efflux antiporter 2, chloroplastic-like (LOC100791174), mRNA	rcu:RCOM_1614600	900	6.95e-98	--	--	--	Q9ZTZ7	818	9.81e-89	K(+) efflux antiporter 1, chloroplastic	PF00999	Sodium/hydrogen exchanger family	GO:0055085//GO:0006812	transmembrane transport//cation transport	GO:0015299	solute:hydrogen antiporter activity	GO:0016021	integral to membrane	KOG4701	Chitinase
comp66864_c0	2422	1.58706	9.35725e-19	3.20924e-17	357461827	AES71446.1	3359	0	Primary amine oxidase [Medicago truncatula]	357461828	XM_003601148.1	1332	0	Medicago truncatula Primary amine oxidase (MTR_3g077080) mRNA, complete cds	rcu:RCOM_1509320	3231	0	--	--	--	Q07121	1286	9.21e-165	Primary amine oxidase	PF02728//PF06401//PF01179	Copper amine oxidase, N3 domain//Alpha-2-macroglobulin RAP, C-terminal domain//Copper amine oxidase, enzyme domain	GO:0055114//GO:0009308	oxidation-reduction process//amine metabolic process	GO:0008131//GO:0005507//GO:0008201//GO:0048038//GO:0050750	primary amine oxidase activity//copper ion binding//heparin binding//quinone binding//low-density lipoprotein particle receptor binding	GO:0005783	endoplasmic reticulum	KOG1186	Copper amine oxidase
comp67999_c5	1815	1.58813	1.00957e-14	2.74327e-13	356529111	XP_003533140.1	514	1.49e-56	PREDICTED: probable WRKY transcription factor 23 [Glycine max]	357442206	XM_003591333.1	98	1.12e-41	Medicago truncatula WRKY transcription factor (MTR_1g086790) mRNA, complete cds	pop:POPTR_822219	464	5.79e-50	--	--	--	Q9FGZ4	445	2.66e-47	Probable WRKY transcription factor 48	PF03106//PF06459//PF00487	WRKY DNA -binding domain//Ryanodine Receptor TM 4-6//Fatty acid desaturase	GO:0006355//GO:0006874//GO:0006629	regulation of transcription, DNA-dependent//cellular calcium ion homeostasis//lipid metabolic process	GO:0005219//GO:0043565//GO:0003700	ryanodine-sensitive calcium-release channel activity//sequence-specific DNA binding//sequence-specific DNA binding transcription factor activity	GO:0016021	integral to membrane	--	--
comp68371_c0	828	1.59108	8.41569e-18	2.75214e-16	356543219	XP_003540060.1	204	2.84e-45	PREDICTED: probable leucine-rich repeat receptor-like serine/threonine-protein kinase At3g14840-like [Glycine max]	356543218	XM_003540012.1	125	4.88e-57	PREDICTED: Glycine max probable leucine-rich repeat receptor-like serine/threonine-protein kinase At3g14840-like (LOC100797257), mRNA	vvi:100259465	180	2.48e-41	--	--	--	C0LGN2	120	3.19e-28	Probable leucine-rich repeat receptor-like serine/threonine-protein kinase At3g14840	--	--	--	--	--	--	--	--	--	--
comp62879_c4	373	1.59318	8.05078e-05	0.000757428	62321694	BAD95320.1	631	4.54e-78	NADH-dependent glutamate synthase [Arabidopsis thaliana]	356551549	XM_003544089.1	271	1.45e-138	PREDICTED: Glycine max glutamate synthase [NADH], amyloplastic-like (LOC100809905), mRNA	osa:4339561	624	1.31e-75	--	--	--	Q9LV03	642	4.48e-76	Glutamate synthase 1 [NADH], chloroplastic	PF02254//PF01210//PF00743//PF01593//PF05834//PF01266//PF07992//PF02826//PF00070//PF01134//PF00289//PF07991	TrkA-N domain//NAD-dependent glycerol-3-phosphate dehydrogenase N-terminus//Flavin-binding monooxygenase-like//Flavin containing amine oxidoreductase//Lycopene cyclase protein//FAD dependent oxidoreductase//Pyridine nucleotide-disulphide oxidoreductase//D-isomer specific 2-hydroxyacid dehydrogenase, NAD binding domain//Pyridine nucleotide-disulphide oxidoreductase//Glucose inhibited division prot…	GO:0008652//GO:0055114//GO:0016117//GO:0006813//GO:0008152//GO:0046168//GO:0008033	cellular amino acid biosynthetic process//oxidation-reduction process//carotenoid biosynthetic process//potassium ion transport//metabolic process//glycerol-3-phosphate catabolic process//tRNA processing	GO:0050660//GO:0016705//GO:0004499//GO:0048037//GO:0016491//GO:0016616//GO:0004455//GO:0051287//GO:0003824//GO:0050661	flavin adenine dinucleotide binding//oxidoreductase activity, acting on paired donors, with incorporation or reduction of molecular oxygen//N,N-dimethylaniline monooxygenase activity//cofactor binding//oxidoreductase activity//oxidoreductase activity, acting on the CH-OH group of donors, NAD or NADP as acceptor//ketol-acid reductoisomerase activity//NAD binding//catalytic activity//NADP binding	GO:0005737	cytoplasm	KOG0399	Glutamate synthase
comp68747_c0	2321	1.59321	1.45528e-11	3.10852e-10	356494794	XP_003516268.1	3098	0	PREDICTED: putative phospholipid-transporting ATPase 9-like [Glycine max]	356494793	XM_003516220.1	1120	0	PREDICTED: Glycine max putative phospholipid-transporting ATPase 9-like (LOC100811892), mRNA	vvi:100256123	2821	0	K01530	phospholipid-translocating ATPase [EC:3.6.3.1]	http://www.genome.jp/dbget-bin/www_bget?ko:K01530	Q9SX33	2781	0	Putative phospholipid-transporting ATPase 9	PF00702	haloacid dehalogenase-like hydrolase	GO:0008152	metabolic process	GO:0003824	catalytic activity	--	--	KOG0206	P-type ATPase
comp69369_c0	831	1.59335	4.01373e-17	1.25304e-15	356548383	XP_003542582.1	293	1.39e-28	PREDICTED: uncharacterized protein LOC100780668 [Glycine max]	356548382	XM_003542534.1	175	7.86e-85	PREDICTED: Glycine max uncharacterized protein LOC100780668 (LOC100780668), mRNA	vvi:100244377	209	4.47e-17	--	--	--	--	--	--	--	--	--	--	--	--	--	--	--	--	--
comp68411_c0	583	1.5934	2.42361e-05	0.000252461	--	--	--	--	--	70779818	DQ099141.1	42	4.66e-11	Arachis hypogaea clone AH2TC7C06 microsatellite sequence	--	--	--	--	--	--	--	--	--	--	--	--	--	--	--	--	--	--	--	--
comp68414_c2	3137	1.59401	1.53692e-08	2.46218e-07	356510128	XP_003523792.1	3054	0	PREDICTED: serine/threonine-protein kinase CTR1-like [Glycine max]	356510127	XM_003523744.1	990	0	PREDICTED: Glycine max serine/threonine-protein kinase CTR1-like (LOC100808435), mRNA	rcu:RCOM_1039720	2438	0	--	--	--	Q05609	550	3.55e-57	Serine/threonine-protein kinase CTR1	PF00711//PF07714//PF00069	Beta defensin//Protein tyrosine kinase//Protein kinase domain	GO:0006952//GO:0006468	defense response//protein phosphorylation	GO:0005524//GO:0004672	ATP binding//protein kinase activity	GO:0005576	extracellular region	KOG0192	Tyrosine kinase specific for activated (GTP-bound) p21cdc42Hs
comp69035_c1	1454	1.59409	5.7779e-29	3.08441e-27	356556535	XP_003546580.1	1189	7.62e-159	PREDICTED: protein OS-9-like [Glycine max]	292774666	AK337858.1	437	0	Lotus japonicus cDNA, clone: LjFL2-001-BB10, HTC	rcu:RCOM_0934410	1068	4.47e-140	K10088	amplified in osteosarcoma	http://www.genome.jp/dbget-bin/www_bget?ko:K10088	Q13438	270	7.4e-24	Protein OS-9	--	--	--	--	--	--	--	--	KOG3394	Protein OS-9
comp62920_c0	654	1.59454	8.09569e-34	5.03492e-32	151934217	ABS18446.1	285	1.57e-27	WRKY50 [Glycine max]	292728426	AK336636.1	88	1.41e-36	Lotus japonicus cDNA, clone: LjFL1-015-DC09, HTC	rcu:RCOM_0919270	261	4.08e-24	--	--	--	Q9SV15	250	8e-24	Probable WRKY transcription factor 11	--	--	--	--	--	--	--	--	--	--
comp60570_c1	3529	1.59523	2.97393e-20	1.10756e-18	356538347	XP_003537665.1	991	1.18e-117	PREDICTED: serine/threonine-protein kinase CTR1-like [Glycine max]	356538346	XM_003537617.1	349	0	PREDICTED: Glycine max serine/threonine-protein kinase CTR1-like (LOC100816767), mRNA	rcu:RCOM_0975730	681	6.94e-75	--	--	--	Q2MHE4	649	1.55e-73	Serine/threonine-protein kinase HT1	PF01842//PF07714//PF00069	ACT domain//Protein tyrosine kinase//Protein kinase domain	GO:0008152//GO:0006468	metabolic process//protein phosphorylation	GO:0005524//GO:0016597//GO:0004672	ATP binding//amino acid binding//protein kinase activity	--	--	KOG0192	Tyrosine kinase specific for activated (GTP-bound) p21cdc42Hs
comp49922_c0	698	1.59584	2.15187e-06	2.61797e-05	--	--	--	--	--	--	--	--	--	--	pop:POPTR_650780	129	1.64e-07	--	--	--	--	--	--	--	--	--	--	--	--	--	--	--	--	--
comp68240_c0	3450	1.59712	1.51164e-43	1.23014e-41	16508162	AAL17949.1	4345	0	type IIB calcium ATPase [Medicago truncatula]	356500520	XM_003519032.1	1612	0	PREDICTED: Glycine max putative calcium-transporting ATPase 11, plasma membrane-type-like (LOC100791934), mRNA	pop:POPTR_762070	3866	0	--	--	--	Q9M2L4	3716	0	Putative calcium-transporting ATPase 11, plasma membrane-type	PF00122//PF00702	E1-E2 ATPase//haloacid dehalogenase-like hydrolase	GO:0008152	metabolic process	GO:0046872//GO:0000166//GO:0003824	metal ion binding//nucleotide binding//catalytic activity	--	--	KOG0204	Calcium transporting ATPase
comp81884_c0	712	1.59745	5.7578e-05	0.000557739	19352190	BAB85987.1	428	8.32e-51	Acyl-CoA-binding protein [Panax ginseng]	351727878	NM_001249479.1	212	1.81e-105	Glycine max uncharacterized LOC100500327 (LOC100500327), mRNA gi|255630031|gb|BT091246.1| Soybean clone JCVI-FLGm-7D7 unknown mRNA	pop:POPTR_826664	424	4.9e-50	--	--	--	O04066	414	8.94e-50	Acyl-CoA-binding protein	PF09011//PF00887	Domain of unknown function (DUF1898)//Acyl CoA binding protein	--	--	GO:0005515//GO:0000062	protein binding//fatty-acyl-CoA binding	--	--	KOG0817	Acyl-CoA-binding protein
comp68233_c0	1155	1.5975	3.99561e-06	4.68636e-05	--	--	--	--	--	--	--	--	--	--	rcu:RCOM_1646720	135	2.83e-06	--	--	--	--	--	--	--	--	--	--	--	--	--	--	--	KOG0334	RNA helicase
comp65492_c0	1476	1.59797	4.78347e-07	6.38656e-06	357511619	AES82316.1	418	9.76e-110	Alpha-expansin [Medicago truncatula]	357511618	XM_003626050.1	206	8.31e-102	Medicago truncatula Alpha-expansin (MTR_7g111010) mRNA, complete cds	rcu:RCOM_1342080	406	1.95e-106	--	--	--	Q9ZSI1	380	2.46e-100	Putative expansin-A17	--	--	GO:0009664	plant-type cell wall organization	--	--	GO:0016020//GO:0005576	membrane//extracellular region	--	--
comp65193_c0	1065	1.59859	5.66916e-05	0.000550491	224122628	EEF09594.1	952	7.07e-126	predicted protein [Populus trichocarpa]	--	--	--	--	--	pop:POPTR_837287	952	7.56e-126	--	--	--	Q9C5D7	863	1.46e-113	Probable caffeoyl-CoA O-methyltransferase At4g26220	PF01135//PF04989//PF01596	Protein-L-isoaspartate(D-aspartate) O-methyltransferase (PCMT)//Cephalosporin hydroxylase//O-methyltransferase	GO:0006464//GO:0008610	cellular protein modification process//lipid biosynthetic process	GO:0008171//GO:0008168//GO:0004719	O-methyltransferase activity//methyltransferase activity//protein-L-isoaspartate (D-aspartate) O-methyltransferase activity	--	--	KOG1663	O-methyltransferase
comp60529_c0	1384	1.59866	0.000108746	0.000993783	388519031	AFK47577.1	1359	0	unknown [Lotus japonicus]	388519030	BT147783.1	649	0	Lotus japonicus clone JCVI-FLLj-6O5 unknown mRNA	pop:POPTR_821998	1112	3.18e-147	--	--	--	O43808	293	3.57e-28	Peroxisomal membrane protein PMP34	--	--	--	--	--	--	--	--	KOG0769	Predicted mitochondrial carrier protein
comp65503_c0	1711	1.59925	7.69625e-11	1.54931e-09	356563786	XP_003550140.1	1636	0	PREDICTED: zinc finger protein 622-like [Glycine max]	356539179	XM_003538030.1	697	0	PREDICTED: Glycine max zinc finger protein 622-like (LOC100809681), mRNA	rcu:RCOM_0204840	1495	0	K14816	pre-60S factor REI1	http://www.genome.jp/dbget-bin/www_bget?ko:K14816	Q91VY9	174	6.04e-12	Zinc finger protein 622	PF00895	ATP synthase protein 8	GO:0015986	ATP synthesis coupled proton transport	GO:0015078	hydrogen ion transmembrane transporter activity	GO:0000276	mitochondrial proton-transporting ATP synthase complex, coupling factor F(o)	KOG2785	C2H2-type Zn-finger protein
comp69803_c1	4670	1.59925	1.38565e-09	2.47122e-08	356539877	XP_003538419.1	6508	0	PREDICTED: probable phosphoribosylformylglycinamidine synthase, chloroplastic/mitochondrial-like [Glycine max]	356569324	XR_137540.1	2513	0	PREDICTED: Glycine max probable phosphoribosylformylglycinamidine synthase, chloroplastic/mitochondrial-like (LOC100794589), miscRNA	pop:POPTR_882858	6159	0	--	--	--	Q9M8D3	5929	0	Probable phosphoribosylformylglycinamidine synthase, chloroplastic/mitochondrial	PF04397//PF02313//PF00586	LytTr DNA-binding domain//Fumarate reductase subunit D//AIR synthase related protein, N-terminal domain	GO:0006106	fumarate metabolic process	GO:0003677//GO:0003824	DNA binding//catalytic activity	GO:0016020	membrane	KOG1907	Phosphoribosylformylglycinamidine synthase
comp69210_c1	538	1.6002	6.40727e-19	2.224e-17	356568961	XP_003552676.1	237	2.95e-20	PREDICTED: ABC transporter B family member 20-like [Glycine max]	356576842	XM_003556491.1	134	3.08e-62	PREDICTED: Glycine max ABC transporter B family member 20-like (LOC100799399), mRNA	ath:AT2G39480	202	1.46e-15	K05658	ATP-binding cassette, subfamily B (MDR/TAP), member 1	http://www.genome.jp/dbget-bin/www_bget?ko:K05658	Q8LPT1	202	1.17e-16	ABC transporter B family member 6	--	--	--	--	--	--	--	--	--	--
comp68726_c0	367	1.60026	1.375e-05	0.000148811	--	--	--	--	--	--	--	--	--	--	--	--	--	--	--	--	--	--	--	--	--	--	--	--	--	--	--	--	--	--
comp65673_c1	301	1.60043	2.59611e-05	0.000268997	122202937	AAY81941.1	368	4.07e-40	phytochelatin synthase PCS3-7N [Lotus japonicus]	--	--	--	--	--	pop:POPTR_898536	352	8.06e-38	--	--	--	Q2QKL5	368	3.48e-41	Glutathione gamma-glutamylcysteinyltransferase 3	PF05023	Phytochelatin synthase	GO:0046938//GO:0010038	phytochelatin biosynthetic process//response to metal ion	GO:0046872//GO:0016756	metal ion binding//glutathione gamma-glutamylcysteinyltransferase activity	--	--	KOG0632	Phytochelatin synthase
comp66930_c0	3214	1.60057	2.56117e-15	7.22606e-14	356515772	XP_003526572.1	4183	0	PREDICTED: F-box protein At1g78280-like [Glycine max]	356515771	XM_003526524.1	1642	0	PREDICTED: Glycine max F-box protein At1g78280-like (LOC100792541), mRNA	rcu:RCOM_1036950	3426	0	--	--	--	Q9M9E8	3062	0	F-box protein At1g78280	PF02373//PF00646	JmjC domain//F-box domain	--	--	GO:0005515	protein binding	--	--	KOG2130	Phosphatidylserine-specific receptor PtdSerR, contains JmjC domain
comp70031_c0	204	1.60244	8.93699e-07	1.1491e-05	--	--	--	--	--	342365806	HQ637177.1	34	4.1e-07	Arachis hypogaea clone AHF-303L13 NBS-LRR gene cluster, complete sequence	--	--	--	--	--	--	--	--	--	--	--	--	--	--	--	--	--	--	--	--
comp66971_c0	1638	1.6029	1.58825e-05	0.000169856	356571843	XP_003554081.1	989	3.99e-128	PREDICTED: myb family transcription factor APL-like [Glycine max]	356506900	XM_003522164.1	455	0	PREDICTED: Glycine max myb family transcription factor APL-like (LOC100787389), mRNA	vvi:100256914	781	6.47e-95	--	--	--	Q8GUN5	433	7.3e-46	Protein PHR1-LIKE 1	PF00249	Myb-like DNA-binding domain	--	--	GO:0003677	DNA binding	--	--	--	--
comp63419_c0	1636	1.60309	1.94045e-25	9.16821e-24	356575154	XP_003555707.1	1642	0	PREDICTED: serine/threonine-protein kinase SRK2E-like isoform 1 [Glycine max]	356575153	XM_003555659.1	701	0	PREDICTED: Glycine max serine/threonine-protein kinase SRK2E-like, transcript variant 1 (LOC100804702), mRNA	rcu:RCOM_0774030	1594	0	K14498	serine/threonine-protein kinase SRK2 [EC:2.7.11.1]	http://www.genome.jp/dbget-bin/www_bget?ko:K14498	Q940H6	1558	0	Serine/threonine-protein kinase SRK2E	PF06293//PF07714//PF00069	Lipopolysaccharide kinase (Kdo/WaaP) family//Protein tyrosine kinase//Protein kinase domain	GO:0009103//GO:0006468	lipopolysaccharide biosynthetic process//protein phosphorylation	GO:0005524//GO:0004672//GO:0016773	ATP binding//protein kinase activity//phosphotransferase activity, alcohol group as acceptor	GO:0016020	membrane	KOG0583	Serine/threonine protein kinase
comp69465_c3	1319	1.60329	1.09672e-43	8.9479e-42	388504366	AFK40249.1	1242	5.6e-167	unknown [Lotus japonicus]	356511000	XM_003524172.1	418	0	PREDICTED: Glycine max serine/threonine-protein kinase SAPK3-like (LOC100817713), mRNA	rcu:RCOM_0321490	1231	5.93e-165	K14498	serine/threonine-protein kinase SRK2 [EC:2.7.11.1]	http://www.genome.jp/dbget-bin/www_bget?ko:K14498	P0C5D6	1205	1.78e-162	Serine/threonine-protein kinase SAPK3	PF01633//PF05191//PF06293//PF07714//PF00069	Choline/ethanolamine kinase//Adenylate kinase, active site lid//Lipopolysaccharide kinase (Kdo/WaaP) family//Protein tyrosine kinase//Protein kinase domain	GO:0009103//GO:0006468	lipopolysaccharide biosynthetic process//protein phosphorylation	GO:0005524//GO:0004672//GO:0016773//GO:0004017	ATP binding//protein kinase activity//phosphotransferase activity, alcohol group as acceptor//adenylate kinase activity	GO:0016020	membrane	KOG0583	Serine/threonine protein kinase
comp61383_c0	843	1.60405	1.60166e-58	1.77902e-56	388491584	AFK33858.1	521	1.15e-63	unknown [Lotus japonicus]	388491583	BT134063.1	216	1.29e-107	Lotus japonicus clone JCVI-FLLj-2I7 unknown mRNA	rcu:RCOM_0387230	475	9.65e-57	K03671	thioredoxin 1	http://www.genome.jp/dbget-bin/www_bget?ko:K03671	Q43636	475	7.71e-58	Thioredoxin H-type	PF08534//PF02966//PF00578//PF00085	Redoxin//Mitosis protein DIM1//AhpC/TSA family//Thioredoxin	GO:0055114//GO:0045454//GO:0007067	oxidation-reduction process//cell redox homeostasis//mitosis	GO:0016209//GO:0016491	antioxidant activity//oxidoreductase activity	GO:0005681	spliceosomal complex	KOG0907	Thioredoxin
comp59354_c0	1010	1.60476	0.000161328	0.00142414	358249190	ACU20690.1	1263	3.35e-172	unknown [Glycine max]	356512704	XM_003525009.1	460	0	PREDICTED: Glycine max annexin D2-like (LOC100796047), mRNA	aly:ARALYDRAFT_496724	1227	1.33e-166	--	--	--	Q9XEE2	1216	4.49e-166	Annexin D2	PF00191	Annexin	--	--	GO:0005544//GO:0005509	calcium-dependent phospholipid binding//calcium ion binding	--	--	KOG0819	Annexin
comp68398_c0	402	1.60501	2.39598e-06	2.89604e-05	356553495	XP_003545091.1	315	6.48e-33	PREDICTED: SEC14 cytosolic factor-like [Glycine max]	224061235	XM_002300348.1	68	1.1e-25	Populus trichocarpa predicted protein, mRNA	pop:POPTR_815777	287	9.88e-29	--	--	--	Q29JQ0	112	7.87e-06	Protein real-time	PF00627	UBA/TS-N domain	--	--	GO:0005515	protein binding	--	--	--	--
comp68340_c1	1579	1.60503	2.95658e-05	0.000303285	356522630	XP_003529949.1	1684	0	PREDICTED: O-glucosyltransferase rumi homolog [Glycine max]	356522629	XM_003529901.1	375	0	PREDICTED: Glycine max O-glucosyltransferase rumi homolog (LOC100787989), mRNA	rcu:RCOM_1614780	1390	0	--	--	--	B0X1Q4	279	1.54e-25	O-glucosyltransferase rumi homolog	--	--	--	--	--	--	--	--	KOG2458	Endoplasmic reticulum protein EP58, contains filamin rod domain and KDEL motif
comp62474_c1	1770	1.60529	5.73988e-14	1.49426e-12	356525521	XP_003531373.1	2110	0	PREDICTED: alanine--glyoxylate aminotransferase 2 homolog 1, mitochondrial-like [Glycine max]	356512733	XM_003525023.1	774	0	PREDICTED: Glycine max alanine--glyoxylate aminotransferase 2 homolog 1, mitochondrial-like (LOC100804017), mRNA	vvi:100243935	2064	0	K00827	alanine--glyoxylate transaminase [EC:2.6.1.44]	http://www.genome.jp/dbget-bin/www_bget?ko:K00827	Q940M2	2002	0	Alanine--glyoxylate aminotransferase 2 homolog 1, mitochondrial	PF00202	Aminotransferase class-III	--	--	GO:0008483//GO:0030170	transaminase activity//pyridoxal phosphate binding	--	--	KOG1404	Alanine-glyoxylate aminotransferase AGT2
comp59565_c0	1175	1.60621	4.59902e-11	9.40481e-10	357463251	AES72158.1	853	4.56e-109	hypothetical protein MTR_3g086670 [Medicago truncatula]	356569228	XM_003552759.1	116	7.06e-52	PREDICTED: Glycine max putative clathrin assembly protein At4g40080-like (LOC100808393), mRNA	aly:ARALYDRAFT_353021	654	9.77e-79	--	--	--	Q8L936	644	2.26e-78	Putative clathrin assembly protein At4g40080	PF07651	ANTH domain	--	--	GO:0005543	phospholipid binding	--	--	KOG3544	Collagens (type IV and type XIII), and related proteins
comp64244_c0	1789	1.60726	4.35443e-10	8.12759e-09	255642896	ACU22671.1	949	6.54e-121	unknown [Glycine max]	356514112	XM_003525703.1	517	0	PREDICTED: Glycine max FAM10 family protein At4g22670-like (LOC100816488), mRNA	pop:POPTR_646478	299	8.23e-27	K09560	suppressor of tumorigenicity protein 13	http://www.genome.jp/dbget-bin/www_bget?ko:K09560	Q93YR3	290	1.37e-26	FAM10 family protein At4g22670	PF00515//PF02152	Tetratricopeptide repeat//Dihydroneopterin aldolase	GO:0006760	folic acid-containing compound metabolic process	GO:0005515//GO:0004150	protein binding//dihydroneopterin aldolase activity	--	--	KOG1308	Hsp70-interacting protein Hip/Transient component of progesterone receptor complexes and an Hsp70-binding protein
comp68218_c2	1009	1.60779	0.000302924	0.00253151	217072886	ACJ84803.1	648	1.77e-80	unknown [Medicago truncatula]	--	--	--	--	--	rcu:RCOM_1122440	634	2.74e-77	--	--	--	--	--	--	--	--	--	--	--	--	--	--	--	--	--
comp69897_c0	936	1.60792	8.88582e-10	1.61013e-08	356560087	XP_003548327.1	888	1.18e-115	PREDICTED: probable NAD(P)H-dependent oxidoreductase 1-like [Glycine max]	356529456	XM_003533260.1	287	4.88e-147	PREDICTED: Glycine max probable NAD(P)H-dependent oxidoreductase 1-like (LOC100812826), mRNA	vvi:100263744	704	1.31e-88	--	--	--	Q9SQ64	651	4.41e-81	Non-functional NADPH-dependent codeinone reductase 2	--	--	--	--	--	--	--	--	KOG1577	Aldo/keto reductase family proteins
comp69055_c7	1207	1.60864	0.000440104	0.00354863	156447779	ABU63668.1	1217	4.71e-161	CYCLOPS [Lotus japonicus]	356531502	XM_003534269.1	395	0	PREDICTED: Glycine max uncharacterized protein LOC100813541 (LOC100813541), mRNA	vvi:100256168	655	1.86e-76	--	--	--	--	--	--	--	--	--	--	--	--	--	--	--	--	--
comp65632_c1	1151	1.60957	0.00047975	0.00383122	255553484	EEF44590.1	924	1.12e-117	polyamine oxidase, putative [Ricinus communis]	356557185	XM_003546851.1	364	0	PREDICTED: Glycine max polyamine oxidase 1-like (LOC100798929), mRNA	rcu:RCOM_0964720	924	1.19e-117	K13366	polyamine oxidase (propane-1,3-diamine-forming) [EC:1.5.3.14]	http://www.genome.jp/dbget-bin/www_bget?ko:K13366	Q9FNA2	742	9.12e-92	Polyamine oxidase 1	PF01593	Flavin containing amine oxidoreductase	GO:0055114	oxidation-reduction process	GO:0046592//GO:0016491	polyamine oxidase activity//oxidoreductase activity	--	--	KOG0029	Amine oxidase
comp60564_c0	1657	1.61144	2.44836e-05	0.000254533	356562832	XP_003549672.1	1467	0	PREDICTED: activating signal cointegrator 1-like [Glycine max]	356562831	XM_003549624.1	563	0	PREDICTED: Glycine max activating signal cointegrator 1-like (LOC100810833), mRNA	vvi:100262075	1165	2.02e-152	--	--	--	Q9QXN3	259	2.92e-22	Activating signal cointegrator 1	PF06221//PF01142	Putative zinc finger motif, C2HC5-type//tRNA pseudouridine synthase D (TruD)	GO:0006355//GO:0009451//GO:0001522	regulation of transcription, DNA-dependent//RNA modification//pseudouridine synthesis	GO:0003723//GO:0008270//GO:0009982	RNA binding//zinc ion binding//pseudouridine synthase activity	GO:0005634	nucleus	KOG2845	Activating signal cointegrator 1
comp62173_c0	1504	1.61144	2.44836e-05	0.000254533	388492146	AFK34139.1	1576	0	unknown [Lotus japonicus]	388492145	BT134344.1	555	0	Lotus japonicus clone JCVI-FLLj-3J18 unknown mRNA	pop:POPTR_819915	1491	0	--	--	--	O64530	1385	0	Thiosulfate/3-mercaptopyruvate sulfurtransferase 1, mitochondrial	PF02600	Disulfide bond formation protein DsbB	--	--	GO:0015035	protein disulfide oxidoreductase activity	GO:0016020	membrane	KOG1529	Mercaptopyruvate sulfurtransferase/thiosulfate sulfurtransferase
comp66054_c3	1363	1.61346	5.30969e-21	2.06491e-19	129808	AAA32676.1	1425	0	cationic peroxidase [Arachis hypogaea]	--	--	451	0	A.hypogaea cationic peroxidase mRNA, complete cds, clone prxPNC2	rcu:RCOM_1182920	1264	3.17e-170	K00430	peroxidase [EC:1.11.1.7]	http://www.genome.jp/dbget-bin/www_bget?ko:K00430	P22196	1425	0	Cationic peroxidase 2	PF00141	Peroxidase	GO:0006979//GO:0055114	response to oxidative stress//oxidation-reduction process	GO:0020037//GO:0004601	heme binding//peroxidase activity	--	--	--	--
comp68434_c2	1537	1.61362	4.60447e-05	0.000455497	--	--	--	--	--	--	--	--	--	--	vvi:100263705	137	3.77e-06	--	--	--	--	--	--	--	--	--	--	--	--	--	--	--	--	--
comp67682_c0	907	1.61458	9.56634e-09	1.56583e-07	356523048	XP_003530154.1	690	1.09e-82	PREDICTED: acyl-CoA synthetase family member 3, mitochondrial-like [Glycine max]	356523047	XM_003530106.1	256	8.08e-130	PREDICTED: Glycine max acyl-CoA synthetase family member 3, mitochondrial-like (LOC100813324), mRNA	rcu:RCOM_1493480	598	9.33e-70	--	--	--	Q8H151	575	1.83e-67	Malonate--CoA ligase	PF00501	AMP-binding enzyme	GO:0008152	metabolic process	GO:0003824	catalytic activity	--	--	KOG1176	Acyl-CoA synthetase
comp55578_c0	558	1.61463	1.2359e-11	2.65967e-10	--	--	--	--	--	--	--	--	--	--	--	--	--	--	--	--	--	--	--	--	--	--	--	--	--	--	--	--	--	--
comp56231_c1	1332	1.61489	2.63714e-10	5.03809e-09	388511641	AFK43882.1	489	8.31e-56	unknown [Lotus japonicus]	388511640	BT144088.1	455	0	Lotus japonicus clone JCVI-FLLj-8F13 unknown mRNA	pop:POPTR_171415	443	7.9e-50	--	--	--	P49311	283	4.21e-28	Glycine-rich RNA-binding protein GRP2A	PF03039//PF00098//PF00076	Interleukin-12 alpha subunit//Zinc knuckle//RNA recognition motif. (a.k.a. RRM, RBD, or RNP domain)	GO:0006955	immune response	GO:0008083//GO:0008270//GO:0003676//GO:0005143	growth factor activity//zinc ion binding//nucleic acid binding//interleukin-12 receptor binding	GO:0005576	extracellular region	KOG0118	FOG: RRM domain
comp60624_c0	225	1.61506	4.21946e-06	4.93247e-05	--	--	--	--	--	--	--	--	--	--	--	--	--	--	--	--	--	--	--	--	--	--	--	--	--	--	--	--	--	--
comp69283_c2	210	1.61546	1.10327e-10	2.19516e-09	--	--	--	--	--	--	--	--	--	--	--	--	--	--	--	--	--	--	--	--	--	--	--	--	--	--	--	--	--	--
comp67926_c0	431	1.61692	7.84172e-08	1.16873e-06	388517875	AFK46999.1	379	8.1e-44	unknown [Lotus japonicus]	--	--	--	--	--	pop:POPTR_828355	343	2.05e-38	--	--	--	O48528	326	4.83e-37	Outer envelope pore protein 16-3, chloroplastic/mitochondrial	PF02685	Glucokinase	GO:0051156//GO:0006096	glucose 6-phosphate metabolic process//glycolysis	GO:0005524//GO:0004340	ATP binding//glucokinase activity	--	--	--	--
comp63259_c0	1582	1.6177	4.58948e-07	6.14571e-06	356570650	XP_003553498.1	1223	6.59e-162	PREDICTED: target of Myb protein 1-like [Glycine max]	--	--	--	--	--	vvi:100251552	920	8.68e-117	--	--	--	P0CR78	172	1.44e-11	Class E vacuolar protein-sorting machinery protein HSE1	PF03127//PF00790	GAT domain//VHS domain	GO:0006886	intracellular protein transport	--	--	GO:0005622	intracellular	KOG1087	Cytosolic sorting protein GGA2/TOM1
comp63368_c0	1634	1.6177	2.5034e-12	5.75508e-11	388509404	AFK42768.1	1558	0	unknown [Lotus japonicus]	356512955	XM_003525132.1	542	0	PREDICTED: Glycine max uncharacterized protein LOC100817892 (LOC100817892), mRNA	rcu:RCOM_0287510	1404	0	--	--	--	--	--	--	--	PF03694	Erg28 like protein	--	--	--	--	GO:0016021	integral to membrane	--	--
comp63432_c2	1303	1.61788	0.000137726	0.00123021	363814498	ACU23035.1	1275	2.76e-172	unknown [Glycine max]	210144272	AK287054.1	505	0	Glycine max cDNA, clone: GMFL01-43-A16	rcu:RCOM_1428720	1158	2.05e-154	K01738	cysteine synthase A [EC:2.5.1.47]	http://www.genome.jp/dbget-bin/www_bget?ko:K01738	Q43317	1100	7.34e-147	Cysteine synthase	PF00291	Pyridoxal-phosphate dependent enzyme	GO:0008152//GO:0006535	metabolic process//cysteine biosynthetic process from serine	GO:0004124//GO:0016740//GO:0003824//GO:0030170	cysteine synthase activity//transferase activity//catalytic activity//pyridoxal phosphate binding	--	--	KOG1252	Cystathionine beta-synthase and related enzymes
comp64311_c1	1369	1.61803	1.16248e-12	2.74419e-11	356532980	XP_003535047.1	736	5.81e-91	PREDICTED: uncharacterized protein LOC100781461 [Glycine max]	--	--	--	--	--	pop:POPTR_746678	686	3.78e-83	--	--	--	Q8JHV9	132	4.75e-07	Baculoviral IAP repeat-containing protein 7-A	--	--	--	--	--	--	--	--	KOG1101	Apoptosis inhibitor IAP1 and related BIR domain proteins
comp56071_c0	702	1.61855	2.71586e-06	3.26151e-05	351721026	ACU13602.1	230	1e-20	unknown [Glycine max]	388508975	BT142760.1	36	1.23e-07	Medicago truncatula clone JCVI-FLMt-10I6 unknown mRNA	--	--	--	--	--	--	--	--	--	--	--	--	--	--	--	--	--	--	--	--
comp67878_c0	2913	1.6189	7.62077e-05	0.000722285	356562613	XP_003549564.1	3207	0	PREDICTED: E3 ubiquitin-protein ligase UPL5-like [Glycine max]	356522048	XM_003529614.1	976	0	PREDICTED: Glycine max E3 ubiquitin-protein ligase UPL5-like (LOC100789233), mRNA	vvi:100244983	2578	0	--	--	--	Q9SU29	2060	0	E3 ubiquitin-protein ligase UPL5	PF07694//PF08092//PF00240//PF11109//PF00632	5TMR of 5TMR-LYT//Magi peptide toxin family//Ubiquitin family//Orexigenic neuropeptide Qrfp/P518//HECT-domain (ubiquitin-transferase)	GO:0007047//GO:0000160//GO:0006464	cellular cell wall organization//two-component signal transduction system (phosphorelay)//cellular protein modification process	GO:0031854//GO:0019871//GO:0004673//GO:0000155//GO:0005515//GO:0016881	orexigenic neuropeptide QRFP receptor binding//sodium channel inhibitor activity//protein histidine kinase activity//two-component sensor activity//protein binding//acid-amino acid ligase activity	GO:0005622//GO:0005576//GO:0016021	intracellular//extracellular region//integral to membrane	KOG0940	Ubiquitin protein ligase RSP5/NEDD4
comp67543_c3	295	1.61908	9.49099e-09	1.55591e-07	--	--	--	--	--	356541548	XM_003539189.1	59	7.9e-21	PREDICTED: Glycine max homeobox-leucine zipper protein HAT22-like (LOC100795135), mRNA	--	--	--	--	--	--	--	--	--	--	--	--	--	--	--	--	--	--	--	--
comp61733_c0	1217	1.62118	7.74338e-19	2.6702e-17	297744636	CBI37898.3	339	3.79e-34	unnamed protein product [Vitis vinifera]	--	--	--	--	--	vvi:100259004	332	1.83e-33	--	--	--	P27484	311	1.22e-31	Glycine-rich protein 2	PF00313//PF00098//PF00438	'Cold-shock' DNA-binding domain//Zinc knuckle//S-adenosylmethionine synthetase, N-terminal domain	GO:0006355	regulation of transcription, DNA-dependent	GO:0003677//GO:0008270//GO:0004478//GO:0003676	DNA binding//zinc ion binding//methionine adenosyltransferase activity//nucleic acid binding	--	--	KOG3070	Predicted RNA-binding protein containing PIN domain and invovled in translation or RNA processing
comp62208_c0	1278	1.62157	4.40059e-10	8.20407e-09	357451775	AES66415.1	1428	0	Nitrile-specifier protein [Medicago truncatula]	357451774	XM_003596116.1	407	0	Medicago truncatula Nitrile-specifier protein (MTR_2g069030) mRNA, complete cds	pop:POPTR_664894	1256	2.04e-169	--	--	--	Q93XW5	956	3e-125	Nitrile-specifier protein 5	PF01344//PF07646	Kelch motif//Kelch motif	--	--	GO:0005515	protein binding	--	--	KOG0379	Kelch repeat-containing proteins
comp62316_c1	2338	1.62245	7.21658e-35	4.6037e-33	357483761	AES95125.1	2392	0	Calcium-dependent protein kinase [Medicago truncatula]	356496638	XM_003517125.1	968	0	PREDICTED: Glycine max calcium-dependent protein kinase 28-like (LOC100817249), mRNA	pop:POPTR_796704	2357	0	--	--	--	Q9FKW4	2233	0	Calcium-dependent protein kinase 28	PF10591//PF03612//PF06293//PF01679//PF07714//PF00069//PF04592	Secreted protein acidic and rich in cysteine Ca binding region//Sorbitol phosphotransferase enzyme II N-terminus//Lipopolysaccharide kinase (Kdo/WaaP) family//Proteolipid membrane potential modulator//Protein tyrosine kinase//Protein kinase domain//Selenoprotein P, N terminal region	GO:0007165//GO:0006468//GO:0009103//GO:0009401	signal transduction//protein phosphorylation//lipopolysaccharide biosynthetic process//phosphoenolpyruvate-dependent sugar phosphotransferase system	GO:0005524//GO:0016773//GO:0008982//GO:0004674//GO:0005509//GO:0004672//GO:0008430	ATP binding//phosphotransferase activity, alcohol group as acceptor//protein-N(PI)-phosphohistidine-sugar phosphotransferase activity//protein serine/threonine kinase activity//calcium ion binding//protein kinase activity//selenium binding	GO:0016020//GO:0005578//GO:0016021	membrane//proteinaceous extracellular matrix//integral to membrane	KOG0032	Ca2+/calmodulin-dependent protein kinase, EF-Hand protein superfamily
comp67954_c0	606	1.62273	1.03779e-13	2.64298e-12	356568708	XP_003552552.1	536	5.38e-63	PREDICTED: UDP-glycosyltransferase 75D1-like [Glycine max]	133874193	AB185948.1	193	5.56e-95	Clitoria ternatea CtGT12A mRNA for putative glycosyltransferase, complete cds	vvi:100265923	477	3.42e-54	--	--	--	Q9LR44	397	7.67e-44	UDP-glycosyltransferase 75B1	PF04101//PF00201	Glycosyltransferase family 28 C-terminal domain//UDP-glucoronosyl and UDP-glucosyl transferase	GO:0008152//GO:0030259//GO:0005975	metabolic process//lipid glycosylation//carbohydrate metabolic process	GO:0030246//GO:0016758	carbohydrate binding//transferase activity, transferring hexosyl groups	--	--	KOG1192	UDP-glucuronosyl and UDP-glucosyl transferase
comp65134_c0	1755	1.62277	3.41421e-07	4.63864e-06	356499509	XP_003518582.1	1447	0	PREDICTED: anthocyanidin 3-O-glucosyltransferase 1-like [Glycine max]	270146791	BT113743.1	38	2.44e-08	Picea glauca clone GQ03418_P13 mRNA sequence	pop:POPTR_670180	1195	1.65e-155	--	--	--	Q66PF3	1126	3.14e-146	Putative UDP-glucose flavonoid 3-O-glucosyltransferase 3	PF04101//PF00201	Glycosyltransferase family 28 C-terminal domain//UDP-glucoronosyl and UDP-glucosyl transferase	GO:0008152//GO:0030259//GO:0005975	metabolic process//lipid glycosylation//carbohydrate metabolic process	GO:0030246//GO:0016758	carbohydrate binding//transferase activity, transferring hexosyl groups	--	--	KOG1192	UDP-glucuronosyl and UDP-glucosyl transferase
comp64250_c0	296	1.62337	1.40387e-06	1.75499e-05	--	--	--	--	--	--	--	--	--	--	--	--	--	--	--	--	--	--	--	--	--	--	--	--	--	--	--	--	--	--
comp61189_c0	1186	1.62341	1.40279e-06	1.75451e-05	351723775	ACU16645.1	1097	3.02e-147	unknown [Glycine max]	292786878	AK338666.1	424	0	Lotus japonicus cDNA, clone: LjFL2-036-CG09, HTC	rcu:RCOM_1613770	1072	1.66e-143	--	--	--	O80845	1029	5.3e-138	Peroxisomal membrane protein 11D	PF05648	Peroxisomal biogenesis factor 11 (PEX11)	GO:0016559	peroxisome fission	GO:0042802	identical protein binding	GO:0005779	integral to peroxisomal membrane	--	--
comp67595_c1	499	1.62345	1.99519e-08	3.16589e-07	52352110	AAU43217.1	660	7.73e-83	chalcone synthase [Arachis hypogaea]	167460210	EU418492.1	366	0	Arachis hypogaea cultivar Andru II chalcone synthase gene, complete cds	pop:POPTR_579292	560	1.77e-68	--	--	--	P51080	577	6.59e-73	Chalcone synthase (Fragment)	PF08541//PF02797	3-Oxoacyl-[acyl-carrier-protein (ACP)] synthase III C terminal//Chalcone and stilbene synthases, C-terminal domain	GO:0008610	lipid biosynthetic process	GO:0016746//GO:0016747	transferase activity, transferring acyl groups//transferase activity, transferring acyl groups other than amino-acyl groups	--	--	--	--
comp63783_c1	1253	1.62355	4.91052e-07	6.5369e-06	356552418	XP_003544565.1	940	7.39e-123	PREDICTED: chorismate mutase, chloroplastic-like [Glycine max]	356507241	XM_003522330.1	237	4.11e-119	PREDICTED: Glycine max chorismate mutase, chloroplastic-like (LOC100791095), mRNA	pop:POPTR_779123	780	8e-99	K01850	chorismate mutase [EC:5.4.99.5]	http://www.genome.jp/dbget-bin/www_bget?ko:K01850	P42738	624	2.46e-75	Chorismate mutase, chloroplastic	PF09360//PF01817	Iron-binding zinc finger CDGSH type//Chorismate mutase type II	GO:0046417	chorismate metabolic process	GO:0051537	2 iron, 2 sulfur cluster binding	GO:0043231	intracellular membrane-bounded organelle	KOG0795	Chorismate mutase
comp67213_c5	683	1.6237	4.8579e-05	0.00047907	356510193	XP_003523824.1	655	2.69e-81	PREDICTED: trehalose-phosphate phosphatase-like [Glycine max]	255545673	XM_002513851.1	131	1.84e-60	Ricinus communis trehalose-6-phosphate synthase, putative, mRNA	vvi:100243648	602	3.04e-73	--	--	--	Q6ZGP8	569	1.55e-69	Probable trehalose-phosphate phosphatase 4	PF04659//PF02358	Archaeal flagella protein//Trehalose-phosphatase	GO:0001539//GO:0005992	ciliary or flagellar motility//trehalose biosynthetic process	GO:0003824	catalytic activity	--	--	KOG1050	Trehalose-6-phosphate synthase component TPS1 and related subunits
comp60631_c0	1762	1.62396	8.81947e-08	1.3028e-06	356542260	XP_003539587.1	1481	0	PREDICTED: uncharacterized protein LOC100805057 [Glycine max]	356542259	XM_003539539.1	469	0	PREDICTED: Glycine max uncharacterized protein LOC100805057 (LOC100805057), mRNA	ath:AT1G52870	1254	5.5e-166	--	--	--	Q6CIY7	198	8.39e-16	Protein SYM1	PF04117	Mpv17 / PMP22 family	--	--	--	--	GO:0016021	integral to membrane	KOG1944	Peroxisomal membrane protein MPV17 and related proteins
comp65038_c0	1886	1.62413	2.74304e-07	3.77866e-06	388520789	AFK48456.1	2026	0	unknown [Lotus japonicus]	388520788	BT148662.1	729	0	Lotus japonicus clone JCVI-FLLj-22O7 unknown mRNA	vvi:100243034	1636	0	--	--	--	Q9ZR39	1360	1e-179	Splicing factor U2af large subunit A	PF03142//PF00937//PF00076	Chitin synthase//Coronavirus nucleocapsid protein//RNA recognition motif. (a.k.a. RRM, RBD, or RNP domain)	--	--	GO:0016758//GO:0003676	transferase activity, transferring hexosyl groups//nucleic acid binding	GO:0019013	viral nucleocapsid	KOG0120	Splicing factor U2AF, large subunit (RRM superfamily)
comp74843_c0	1835	1.62544	2.33103e-16	6.96143e-15	356523892	XP_003530568.1	981	1.02e-122	PREDICTED: uncharacterized protein LOC100819902 [Glycine max]	356523891	XM_003530520.1	165	6.42e-79	PREDICTED: Glycine max uncharacterized protein LOC100819902 (LOC100819902), mRNA	pop:POPTR_820110	674	3.38e-78	--	--	--	--	--	--	--	PF03355//PF04258	Viral Trans-Activator Protein//Signal peptide peptidase	GO:0006355	regulation of transcription, DNA-dependent	GO:0004190	aspartic-type endopeptidase activity	GO:0016021	integral to membrane	KOG0227	Splicing factor 3a, subunit 2
comp64558_c1	1768	1.62552	5.16779e-10	9.55e-09	356567420	XP_003551918.1	1491	0	PREDICTED: protein MEI2-like 2-like [Glycine max]	356567419	XM_003551870.1	595	0	PREDICTED: Glycine max protein MEI2-like 2-like (LOC100812324), mRNA	vvi:100245436	1444	0	--	--	--	Q6ZI17	988	3.54e-121	Protein MEI2-like 2	PF03073//PF00076	TspO/MBR family//RNA recognition motif. (a.k.a. RRM, RBD, or RNP domain)	--	--	GO:0003676	nucleic acid binding	GO:0016021	integral to membrane	--	--
comp69018_c1	1729	1.62678	4.84697e-11	9.8927e-10	224060459	EEE85015.1	1544	0	tir-nbs-lrr resistance protein [Populus trichocarpa]	225349348	FJ185544.1	70	3.9e-26	Corylus avellana isolate cav.w.M3.213 NBS-containing resistance-like protein gene, partial cds	pop:POPTR_175122	1544	0	--	--	--	Q40392	1085	9.25e-133	TMV resistance protein N	PF00004//PF01637//PF01582//PF00931//PF03266	ATPase family associated with various cellular activities (AAA)//Archaeal ATPase//TIR domain//NB-ARC domain//NTPase	GO:0007165//GO:0050896	signal transduction//response to stimulus	GO:0005524//GO:0019204//GO:0043531//GO:0005515//GO:0016740	ATP binding//nucleotide phosphatase activity//ADP binding//protein binding//transferase activity	GO:0005622	intracellular	--	--
comp69755_c1	2270	1.62704	6.70129e-06	7.60617e-05	351721224	BAB19757.1	2280	0	nitrate transporter NRT1-2 [Glycine max]	356512577	XM_003524947.1	649	0	PREDICTED: Glycine max probable peptide/nitrate transporter At5g62680-like (LOC100807382), mRNA	rcu:RCOM_1513380	2035	0	--	--	--	Q9LV10	1731	0	Probable peptide/nitrate transporter At5g62680	PF00854	POT family	GO:0006857	oligopeptide transport	GO:0005215	transporter activity	GO:0016020	membrane	KOG1237	H+/oligopeptide symporter
comp65510_c0	2149	1.62781	8.78626e-07	1.13156e-05	356512695	XP_003525052.1	849	0	PREDICTED: probable LRR receptor-like serine/threonine-protein kinase At5g10290-like [Glycine max]	356512694	XM_003525004.1	775	0	PREDICTED: Glycine max probable LRR receptor-like serine/threonine-protein kinase At5g10290-like (LOC100793416), mRNA	osa:4329032	634	0	--	--	--	C0LGT1	600	0	Probable LRR receptor-like serine/threonine-protein kinase At5g10290	PF00560//PF00833//PF07714//PF00069	Leucine Rich Repeat//Ribosomal S17//Protein tyrosine kinase//Protein kinase domain	GO:0006468//GO:0006412	protein phosphorylation//translation	GO:0005524//GO:0005515//GO:0004672//GO:0003735	ATP binding//protein binding//protein kinase activity//structural constituent of ribosome	GO:0005840//GO:0005622	ribosome//intracellular	--	--
comp62737_c0	1076	1.62808	5.04105e-05	0.000494666	388499886	AFK38009.1	722	2.79e-91	unknown [Lotus japonicus]	388499885	BT138214.1	248	2.7e-125	Lotus japonicus clone JCVI-FLLj-6M20 unknown mRNA	pop:POPTR_942239	631	3.84e-78	--	--	--	Q0JNR2	578	2.05e-70	Cysteine proteinase inhibitor 12	PF00066//PF00031//PF00537	LNR domain//Cystatin domain//Scorpion toxin-like domain	GO:0030154	cell differentiation	GO:0008200//GO:0004869	ion channel inhibitor activity//cysteine-type endopeptidase inhibitor activity	GO:0016020//GO:0005576	membrane//extracellular region	--	--
comp56702_c0	1521	1.62929	1.67262e-06	2.06634e-05	356512858	XP_003525132.1	992	2.68e-128	PREDICTED: uncharacterized protein LOC100792365 [Glycine max]	292747087	AK337103.1	371	0	Lotus japonicus cDNA, clone: LjFL1-044-CF01, HTC	vvi:100248510	696	9.94e-84	--	--	--	O95628	154	1.84e-09	CCR4-NOT transcription complex subunit 4	PF10588	NADH-ubiquinone oxidoreductase-G iron-sulfur binding region	GO:0055114	oxidation-reduction process	GO:0016491	oxidoreductase activity	--	--	KOG2068	MOT2 transcription factor
comp63951_c1	537	1.62967	1.52952e-05	0.000164292	--	--	--	--	--	--	--	--	--	--	--	--	--	--	--	--	--	--	--	--	--	--	--	--	--	--	--	--	--	--
comp64495_c0	1644	1.62977	5.22827e-07	6.93365e-06	356550622	XP_003543684.1	1519	0	PREDICTED: PTI1-like tyrosine-protein kinase At3g15890-like [Glycine max]	363808295	NM_001255570.1	566	0	Glycine max PTI1-like tyrosine-protein kinase At3g15890-like (LOC100791193), mRNA gi|255634872|gb|BT093426.1| Soybean clone JCVI-FLGm-24I21 unknown mRNA	rcu:RCOM_0900700	1457	0	--	--	--	Q9LSC2	1080	1.39e-141	PTI1-like tyrosine-protein kinase At3g15890	PF07714//PF00069	Protein tyrosine kinase//Protein kinase domain	GO:0006468	protein phosphorylation	GO:0005524//GO:0004672	ATP binding//protein kinase activity	--	--	--	--
comp63237_c0	1080	1.6307	1.02368e-05	0.000113346	--	--	--	--	--	--	--	--	--	--	--	--	--	--	--	--	--	--	--	--	--	--	--	--	--	--	--	--	--	--
comp67580_c0	1297	1.63078	3.01965e-23	1.30706e-21	356530563	XP_003533850.1	1831	0	PREDICTED: CBL-interacting serine/threonine-protein kinase 23-like [Glycine max]	356530562	XM_003533802.1	698	0	PREDICTED: Glycine max CBL-interacting serine/threonine-protein kinase 23-like (LOC100788746), mRNA	pop:POPTR_259463	1751	0	--	--	--	Q93VD3	1725	0	CBL-interacting serine/threonine-protein kinase 23	PF03822//PF06293//PF07714//PF00069	NAF domain//Lipopolysaccharide kinase (Kdo/WaaP) family//Protein tyrosine kinase//Protein kinase domain	GO:0009103//GO:0007165//GO:0006468	lipopolysaccharide biosynthetic process//signal transduction//protein phosphorylation	GO:0005524//GO:0004672//GO:0016773	ATP binding//protein kinase activity//phosphotransferase activity, alcohol group as acceptor	GO:0016020	membrane	KOG0583	Serine/threonine protein kinase
comp63844_c0	1731	1.63081	9.18066e-09	1.5066e-07	356544459	XP_003540668.1	795	1.9e-98	PREDICTED: GATA transcription factor 7-like [Glycine max]	356541067	XM_003538957.1	72	3.02e-27	PREDICTED: Glycine max GATA transcription factor 7-like (LOC100789689), mRNA	pop:POPTR_649333	590	1.02e-67	--	--	--	Q9FH57	433	2.63e-46	GATA transcription factor 5	PF00320	GATA zinc finger	GO:0006355	regulation of transcription, DNA-dependent	GO:0043565//GO:0008270//GO:0003700	sequence-specific DNA binding//zinc ion binding//sequence-specific DNA binding transcription factor activity	--	--	KOG1601	GATA-4/5/6 transcription factors
comp69049_c1	428	1.63177	2.66376e-37	1.83712e-35	--	--	--	--	--	--	--	--	--	--	--	--	--	--	--	--	--	--	--	--	PF06839	GRF zinc finger	--	--	GO:0008270	zinc ion binding	--	--	--	--
comp63711_c0	1017	1.63206	1.00157e-05	0.000111014	356559963	XP_003548265.1	708	6.17e-89	PREDICTED: 4,5-DOPA dioxygenase extradiol-like protein-like [Glycine max]	255553956	XM_002517973.1	44	6.44e-12	Ricinus communis 4,5-DOPA dioxygenase extradiol, putative, mRNA	vvi:100262346	669	4.13e-83	K15777	4,5-DOPA dioxygenase extradiol [EC:1.13.11.-]	http://www.genome.jp/dbget-bin/www_bget?ko:K15777	Q949R4	605	1.52e-74	4,5-DOPA dioxygenase extradiol-like protein	PF02900	Catalytic LigB subunit of aromatic ring-opening dioxygenase	GO:0006725	cellular aromatic compound metabolic process	GO:0016491//GO:0008198	oxidoreductase activity//ferrous iron binding	--	--	--	--
comp63204_c0	210	1.63206	2.33582e-22	9.7293e-21	--	--	--	--	--	--	--	--	--	--	--	--	--	--	--	--	--	--	--	--	--	--	--	--	--	--	--	--	--	--
comp64057_c0	810	1.63212	0.000563784	0.00443438	379055939	CCG06551.1	1055	7.96e-142	E3 ubiquitin ligase [Lotus japonicus]	379055948	HE664118.1	388	0	Lotus japonicus mRNA for E3 ubiquitin ligase-like protein (SINA6 gene)	pop:POPTR_1072377	999	5.27e-133	K04506	E3 ubiquitin-protein ligase SIAH1 [EC:6.3.2.19]	http://www.genome.jp/dbget-bin/www_bget?ko:K04506	Q9STN8	967	2.87e-129	E3 ubiquitin-protein ligase SINAT4	PF03145	Seven in absentia protein family	GO:0006511//GO:0007275	ubiquitin-dependent protein catabolic process//multicellular organismal development	--	--	GO:0005634	nucleus	KOG3002	Zn finger protein
comp63741_c1	935	1.6339	1.78722e-13	4.50806e-12	356577093	XP_003556662.1	1193	3.9e-159	PREDICTED: beta-glucosidase 40-like [Glycine max]	356577092	XM_003556614.1	397	0	PREDICTED: Glycine max beta-glucosidase 40-like (LOC100789360), mRNA	pop:POPTR_1084811	1107	4.38e-146	--	--	--	Q339X2	1063	1.77e-140	Beta-glucosidase 34	PF00232//PF00150	Glycosyl hydrolase family 1//Cellulase (glycosyl hydrolase family 5)	GO:0005975	carbohydrate metabolic process	GO:0004553	hydrolase activity, hydrolyzing O-glycosyl compounds	--	--	--	--
comp65335_c8	1799	1.63405	3.81445e-19	1.34466e-17	363806778	ACU18176.1	443	9.81e-46	unknown [Glycine max]	363807283	NM_001255690.1	731	0	Glycine max serine/threonine-protein kinase AFC2-like (LOC100804022), mRNA gi|255634849|gb|BT093414.1| Soybean clone JCVI-FLGm-24I15 unknown mRNA	rcu:RCOM_1508280	378	4.09e-37	--	--	--	P51567	384	5.99e-39	Serine/threonine-protein kinase AFC2	PF06293//PF07714//PF00069	Lipopolysaccharide kinase (Kdo/WaaP) family//Protein tyrosine kinase//Protein kinase domain	GO:0009103//GO:0006468	lipopolysaccharide biosynthetic process//protein phosphorylation	GO:0004674//GO:0005524//GO:0004672//GO:0016773	protein serine/threonine kinase activity//ATP binding//protein kinase activity//phosphotransferase activity, alcohol group as acceptor	GO:0016020	membrane	KOG0671	LAMMER dual specificity kinases
comp65917_c0	1889	1.63432	7.62406e-08	1.13789e-06	356497153	XP_003517427.1	2480	0	PREDICTED: nitrate transporter 1.1-like [Glycine max]	356497152	XM_003517379.1	532	0	PREDICTED: Glycine max nitrate transporter 1.1-like (LOC100819392), mRNA	vvi:100259122	2161	0	--	--	--	Q05085	1914	0	Nitrate transporter 1.1	PF07690//PF00854	Major Facilitator Superfamily//POT family	GO:0055085//GO:0006857	transmembrane transport//oligopeptide transport	GO:0005215	transporter activity	GO:0016020//GO:0016021	membrane//integral to membrane	KOG1237	H+/oligopeptide symporter
comp69465_c0	660	1.63444	1.35527e-07	1.94568e-06	357445407	AES63232.1	355	6.39e-38	Serine/threonine protein kinase [Medicago truncatula]	356525968	XM_003531545.1	203	1.68e-100	PREDICTED: Glycine max serine/threonine-protein kinase SRK2B-like (LOC100812259), mRNA	pop:POPTR_674947	340	1.47e-37	--	--	--	Q9C958	314	2.03e-32	Serine/threonine-protein kinase SRK2B	PF09115//PF04931//PF03219	DNA polymerase III, delta subunit, C terminal//DNA polymerase phi//TLC ATP/ADP transporter	GO:0006810//GO:0006260//GO:0006468//GO:0006351	transport//DNA replication//protein phosphorylation//transcription, DNA-dependent	GO:0003677//GO:0005524//GO:0003887//GO:0004674//GO:0005471	DNA binding//ATP binding//DNA-directed DNA polymerase activity//protein serine/threonine kinase activity//ATP:ADP antiporter activity	GO:0009360//GO:0016021	DNA polymerase III complex//integral to membrane	--	--
comp62879_c3	1000	1.63523	1.08806e-08	1.77089e-07	356571346	XP_003553839.1	1464	0	PREDICTED: glutamate synthase [NADH], amyloplastic-like [Glycine max]	356571345	XM_003553791.1	629	0	PREDICTED: Glycine max glutamate synthase [NADH], amyloplastic-like (LOC100784900), mRNA	pop:POPTR_824538	1352	5.13e-168	K00264	glutamate synthase (NADPH/NADH) [EC:1.4.1.13 1.4.1.14]	http://www.genome.jp/dbget-bin/www_bget?ko:K00264	Q03460	1432	3.28e-180	Glutamate synthase [NADH], amyloplastic	PF01493	GXGXG motif	GO:0008152//GO:0055114	metabolic process//oxidation-reduction process	GO:0016491	oxidoreductase activity	--	--	KOG0399	Glutamate synthase
comp69473_c0	1079	1.63546	3.15101e-11	6.54946e-10	388504628	AFK40380.1	227	3.27e-19	unknown [Medicago truncatula]	70779780	DQ099103.1	666	0	Arachis stenosperma clone AS1RN20B09 microsatellite sequence	pop:POPTR_589852	149	8.79e-09	--	--	--	--	--	--	--	--	--	--	--	--	--	--	--	--	--
comp64936_c0	253	1.6356	1.15056e-05	0.000126116	--	--	--	--	--	--	--	--	--	--	--	--	--	--	--	--	--	--	--	--	--	--	--	--	--	--	--	--	--	--
comp68386_c0	786	1.6356	1.15056e-05	0.000126116	356535123	XP_003536098.1	259	2.31e-22	PREDICTED: uncharacterized protein LOC100814635 [Glycine max]	--	--	--	--	--	pop:POPTR_922461	132	2.71e-06	--	--	--	--	--	--	--	--	--	--	--	--	--	--	--	--	--
comp65263_c0	1633	1.63594	0.000220736	0.00189675	356495137	XP_003516437.1	605	8.51e-69	PREDICTED: uncharacterized protein LOC100794880 [Glycine max]	356495136	XM_003516389.1	44	1.05e-11	PREDICTED: Glycine max uncharacterized protein LOC100794880 (LOC100794880), mRNA	rcu:RCOM_1060520	256	1.16e-20	--	--	--	--	--	--	--	PF06220	U1 zinc finger	--	--	GO:0008270	zinc ion binding	--	--	--	--
comp67908_c0	4345	1.63737	1.54304e-27	7.75338e-26	356544293	XP_003540588.1	3766	0	PREDICTED: protein OBERON 4-like [Glycine max]	356544292	XM_003540540.1	1273	0	PREDICTED: Glycine max protein OBERON 4-like (LOC100817003), mRNA	vvi:100248244	2670	0	--	--	--	Q84TI3	140	4.73e-07	Protein OBERON 4	--	--	--	--	--	--	--	--	KOG4210	Nuclear localization sequence binding protein
comp64352_c0	1309	1.63817	1.12962e-07	1.64184e-06	356577201	XP_003556716.1	206	1.39e-15	PREDICTED: uncharacterized protein LOC100791310 [Glycine max]	--	--	--	--	--	aly:ARALYDRAFT_484241	182	2.6e-12	--	--	--	--	--	--	--	PF04790	Sarcoglycan complex subunit protein	GO:0007010	cytoskeleton organization	--	--	GO:0016021//GO:0016012	integral to membrane//sarcoglycan complex	KOG0132	RNA polymerase II C-terminal domain-binding protein RA4, contains RPR and RRM domains
comp67904_c0	2539	1.63817	3.26856e-19	1.15608e-17	357444293	AES62675.1	3233	0	Annotation was added to scaffolds in November 2011~Long chain fatty acid-CoA ligase [Medicago truncatula]	356574399	XM_003555288.1	1274	0	PREDICTED: Glycine max peroxisomal long-chain acyl-CoA synthetase (LOC100301904), mRNA	rcu:RCOM_0914000	3136	0	--	--	--	Q8LKS5	2801	0	Long chain acyl-CoA synthetase 7, peroxisomal	PF00501//PF05418	AMP-binding enzyme//Apovitellenin I (Apo-VLDL-II)	GO:0008152//GO:0006629	metabolic process//lipid metabolic process	GO:0004857//GO:0003824//GO:0016874	enzyme inhibitor activity//catalytic activity//ligase activity	GO:0042627	chylomicron	KOG1256	Long-chain acyl-CoA synthetases (AMP-forming)
comp54644_c0	362	1.63988	7.77895e-05	0.000735515	--	--	--	--	--	--	--	--	--	--	--	--	--	--	--	--	--	--	--	--	--	--	--	--	--	--	--	--	--	--
comp67008_c2	1286	1.64004	1.68814e-08	2.6949e-07	315307482	ADU04143.1	346	8.71e-37	hypothetical protein [Gossypium hirsutum]	--	--	--	--	--	rcu:RCOM_1511850	342	2.73e-36	--	--	--	Q7X843	337	7.27e-34	RING-H2 finger protein ATL48	--	--	--	--	--	--	--	--	KOG4431	Uncharacterized protein, induced by hypoxia
comp69283_c1	2861	1.64082	9.64621e-08	1.4183e-06	356522446	XP_003529857.1	1009	0	PREDICTED: 1-phosphatidylinositol-3-phosphate 5-kinase-like [Glycine max]	356559219	XM_003547850.1	893	0	PREDICTED: Glycine max 1-phosphatidylinositol-3-phosphate 5-kinase-like (LOC100777340), mRNA	vvi:100254952	862	0	--	--	--	B0G126	234	2.95e-18	1-phosphatidylinositol 3-phosphate 5-kinase	PF01363//PF00118//PF01485	FYVE zinc finger//TCP-1/cpn60 chaperonin family//IBR domain	GO:0044267	cellular protein metabolic process	GO:0046872//GO:0005524//GO:0008270	metal ion binding//ATP binding//zinc ion binding	--	--	KOG0230	Phosphatidylinositol-4-phosphate 5-kinase and related FYVE finger-containing proteins
comp66816_c1	2518	1.64086	5.24313e-09	8.76791e-08	356536514	XP_003536782.1	2647	0	PREDICTED: uncharacterized protein LOC100778459 [Glycine max]	356576856	XM_003556498.1	1128	0	PREDICTED: Glycine max uncharacterized protein LOC100803121 (LOC100803121), mRNA	vvi:100244989	2138	0	--	--	--	--	--	--	--	PF06374//PF06009//PF06667	NADH-ubiquinone oxidoreductase subunit b14.5b (NDUFC2)//Laminin Domain II//Phage shock protein B	GO:0007155//GO:0006120//GO:0009271//GO:0006355	cell adhesion//mitochondrial electron transport, NADH to ubiquinone//phage shock//regulation of transcription, DNA-dependent	GO:0008137	NADH dehydrogenase (ubiquinone) activity	GO:0005743//GO:0005604	mitochondrial inner membrane//basement membrane	KOG0161	Myosin class II heavy chain
comp61206_c0	1230	1.64164	4.75001e-06	5.50591e-05	210110749	ACJ07146.1	1266	2.59e-171	beta-ketoacyl-ACP reductase 1-3 [Arachis hypogaea]	356567255	XM_003551789.1	525	0	PREDICTED: Glycine max 3-oxoacyl-[acyl-carrier-protein] reductase, chloroplastic-like (LOC100809809), mRNA	pop:POPTR_726104	1209	1.22e-162	K00059	3-oxoacyl-[acyl-carrier protein] reductase [EC:1.1.1.100]	http://www.genome.jp/dbget-bin/www_bget?ko:K00059	P28643	1147	2.07e-154	3-oxoacyl-[acyl-carrier-protein] reductase, chloroplastic	PF01370//PF00106	NAD dependent epimerase/dehydratase family//short chain dehydrogenase	GO:0008152//GO:0044237	metabolic process//cellular metabolic process	GO:0003824//GO:0016491//GO:0050662	catalytic activity//oxidoreductase activity//coenzyme binding	--	--	KOG1200	Mitochondrial/plastidial beta-ketoacyl-ACP reductase
comp60538_c0	716	1.64175	6.22055e-05	0.000599445	357480903	AES93695.1	673	3.07e-86	N-acetyltransferase, putative [Medicago truncatula]	351721614	NM_001251054.1	145	3.2e-68	Glycine max uncharacterized LOC100527055 (LOC100527055), mRNA gi|255631455|gb|BT091866.1| Soybean clone JCVI-FLGm-9C1 unknown mRNA	rcu:RCOM_0911790	515	1.92e-62	--	--	--	P05332	228	2.15e-21	Uncharacterized N-acetyltransferase p20	PF00583	Acetyltransferase (GNAT) family	--	--	GO:0016740//GO:0008080	transferase activity//N-acetyltransferase activity	--	--	--	--
comp64129_c2	1336	1.64257	8.40428e-08	1.24495e-06	356513513	XP_003525458.1	1455	0	PREDICTED: probable LRR receptor-like serine/threonine-protein kinase At1g74360-like [Glycine max]	377552370	JN596993.1	426	0	Arachis hypogaea LRR receptor-like serine/threonine-protein kinase mRNA, partial cds	rcu:RCOM_1470870	1324	2.91e-169	--	--	--	C0LGJ1	1129	1.81e-141	Probable LRR receptor-like serine/threonine-protein kinase At1g74360	PF02035//PF00098//PF07714//PF00069	Coagulin//Zinc knuckle//Protein tyrosine kinase//Protein kinase domain	GO:0006468//GO:0042381	protein phosphorylation//hemolymph coagulation	GO:0005524//GO:0004672//GO:0008270//GO:0003676	ATP binding//protein kinase activity//zinc ion binding//nucleic acid binding	GO:0005576	extracellular region	--	--
comp68376_c0	422	1.64318	3.03817e-05	0.000311351	--	--	--	--	--	--	--	--	--	--	--	--	--	--	--	--	--	--	--	--	--	--	--	--	--	--	--	--	--	--
comp67783_c0	567	1.64359	2.99191e-09	5.13622e-08	356526029	XP_003531622.1	369	3.7e-38	PREDICTED: tyrosine-protein kinase Lck-like [Glycine max]	56805610	AP007294.1	105	4.3e-46	Lotus japonicus genomic DNA, chromosome 3, clone: LjT42E17, TM0355, complete sequence	rcu:RCOM_0312960	251	3.61e-22	--	--	--	--	--	--	--	--	--	--	--	--	--	--	--	--	--
comp67656_c1	2987	1.64418	4.77644e-45	4.0646e-43	356495398	XP_003516565.1	2633	0	PREDICTED: probable phosphatidylinositol 4-kinase type 2-beta At1g26270-like [Glycine max]	189163110	AP010344.1	839	0	Lotus japonicus genomic DNA, chromosome 2, clone: LjB24P14, BM1721, complete sequence	rcu:RCOM_1466660	2607	0	--	--	--	Q9C671	2340	0	Probable phosphatidylinositol 4-kinase type 2-beta At1g26270	PF00454//PF00612//PF00240	Phosphatidylinositol 3- and 4-kinase//IQ calmodulin-binding motif//Ubiquitin family	--	--	GO:0005515//GO:0016773	protein binding//phosphotransferase activity, alcohol group as acceptor	--	--	KOG2381	Phosphatidylinositol 4-kinase
comp63471_c0	3253	1.64578	1.5498e-07	2.20994e-06	356497597	XP_003517646.1	3644	0	PREDICTED: uncharacterized protein LOC100803214 [Glycine max]	356560624	XM_003548543.1	1373	0	PREDICTED: Glycine max uncharacterized protein LOC100817080 (LOC100817080), mRNA	vvi:100267936	3150	0	--	--	--	--	--	--	--	--	--	--	--	--	--	--	--	--	--
comp64868_c3	982	1.64585	1.5474e-07	2.20751e-06	356511157	XP_003524296.1	1281	1.35e-171	PREDICTED: beta-amylase 3, chloroplastic-like [Glycine max]	210141754	AK245673.1	427	0	Glycine max cDNA, clone: GMFL01-37-G07	rcu:RCOM_0856140	1178	6.3e-156	K01177	beta-amylase [EC:3.2.1.2]	http://www.genome.jp/dbget-bin/www_bget?ko:K01177	O23553	1100	2.64e-145	Beta-amylase 3, chloroplastic	PF01373	Glycosyl hydrolase family 14	GO:0000272	polysaccharide catabolic process	GO:0016161	beta-amylase activity	--	--	--	--
comp65737_c0	1593	1.64605	3.56121e-05	0.000359712	356519707	XP_003528511.1	2009	0	PREDICTED: abscisic acid 8&apos	356519706	XM_003528463.1	741	0	PREDICTED: Glycine max abscisic acid 8&apos;-hydroxylase 4-like (LOC100806350), mRNA	pop:POPTR_704322	1829	0	K09843	(+)-abscisic acid 8'-hydroxylase [EC:1.14.13.93]	http://www.genome.jp/dbget-bin/www_bget?ko:K09843	Q9LJK2	1681	0	Abscisic acid 8&apos;-hydroxylase 4	PF00067	Cytochrome P450	GO:0055114	oxidation-reduction process	GO:0009055//GO:0020037//GO:0016705//GO:0005506	electron carrier activity//heme binding//oxidoreductase activity, acting on paired donors, with incorporation or reduction of molecular oxygen//iron ion binding	--	--	KOG0157	Cytochrome P450 CYP4/CYP19/CYP26 subfamilies
comp69187_c0	1097	1.64617	3.379e-10	6.39363e-09	357482557	AFK48533.1	932	1.58e-123	unknown [Medicago truncatula]	359807424	NM_001254204.1	461	0	Glycine max ADP-ribosylation factor-like protein 8A-like (LOC100776101), mRNA gi|255640960|gb|BT096552.1| Soybean clone JCVI-FLGm-15J19 unknown mRNA	vvi:100243336	899	1.68e-118	--	--	--	Q8VEH3	655	8.77e-83	ADP-ribosylation factor-like protein 8A	PF00071//PF03029//PF01926//PF02421//PF00009//PF04670//PF00025//PF08477//PF00350//PF00503	Ras family//Conserved hypothetical ATP binding protein//GTPase of unknown function//Ferrous iron transport protein B//Elongation factor Tu GTP binding domain//Gtr1/RagA G protein conserved region//ADP-ribosylation factor family//Miro-like protein//Dynamin family//G-protein alpha subunit	GO:0007186//GO:0015684//GO:0007264	G-protein coupled receptor signaling pathway//ferrous iron transport//small GTPase mediated signal transduction	GO:0003924//GO:0015093//GO:0000166//GO:0019001//GO:0005525//GO:0004871	GTPase activity//ferrous iron transmembrane transporter activity//nucleotide binding//guanyl nucleotide binding//GTP binding//signal transducer activity	GO:0005634//GO:0005622//GO:0005737//GO:0016021	nucleus//intracellular//cytoplasm//integral to membrane	KOG0075	GTP-binding ADP-ribosylation factor-like protein
comp67303_c0	206	1.64685	0.000130026	0.00116835	--	--	--	--	--	--	--	--	--	--	--	--	--	--	--	--	--	--	--	--	--	--	--	--	--	--	--	--	--	--
comp63404_c0	1901	1.64685	6.427e-05	0.000616711	356541739	XP_003539331.1	1588	0	PREDICTED: F-box protein SKIP2-like [Glycine max]	--	--	--	--	--	rcu:RCOM_1589320	1343	3.21e-176	--	--	--	Q9FE83	1334	4.15e-176	F-box protein SKIP2	PF00646	F-box domain	--	--	GO:0005515	protein binding	--	--	KOG1947	Leucine rich repeat proteins, some proteins contain F-box
comp67604_c1	2084	1.64685	0.000537951	0.00425522	356510332	XP_003523893.1	2178	0	PREDICTED: ceramide kinase-like [Glycine max]	356510331	XM_003523845.1	684	0	PREDICTED: Glycine max ceramide kinase-like (LOC100816467), mRNA	vvi:100257819	1696	0	--	--	--	Q8TCT0	529	4.4e-57	Ceramide kinase	PF00781	Diacylglycerol kinase catalytic domain	GO:0007205	protein kinase C-activating G-protein coupled receptor signaling pathway	GO:0004143	diacylglycerol kinase activity	--	--	KOG1115	Ceramide kinase
comp57124_c0	592	1.64749	4.57688e-132	1.44886e-129	356549751	XP_003543254.1	344	9.28e-37	PREDICTED: stem-specific protein TSJT1-like isoform 1 [Glycine max]	210145876	AK244567.1	132	4.41e-61	Glycine max cDNA, clone: GMFL01-06-O13	zma:100281995	289	1.14e-28	--	--	--	--	--	--	--	--	--	--	--	--	--	--	--	--	--
comp66202_c1	1598	1.64787	6.6834e-19	2.31477e-17	356506934	XP_003522228.1	590	9.28e-69	PREDICTED: uncharacterized protein LOC100807540 [Glycine max]	356506933	XM_003522180.1	233	8.82e-117	PREDICTED: Glycine max uncharacterized protein LOC100807540 (LOC100807540), mRNA	vvi:100252590	499	7.04e-54	--	--	--	--	--	--	--	PF02535//PF04684//PF04592	ZIP Zinc transporter//BAF1 / ABF1 chromatin reorganising factor//Selenoprotein P, N terminal region	GO:0055085//GO:0006338//GO:0030001	transmembrane transport//chromatin remodeling//metal ion transport	GO:0046873//GO:0003677//GO:0008430	metal ion transmembrane transporter activity//DNA binding//selenium binding	GO:0016020//GO:0005634	membrane//nucleus	--	--
comp58988_c0	1322	1.64878	9.46942e-07	1.21215e-05	255538740	EEF52622.1	230	1.01e-19	Ocs element-binding factor, putative [Ricinus communis]	388496315	BT136429.1	86	3.78e-35	Lotus japonicus clone JCVI-FLLj-7D4 unknown mRNA	rcu:RCOM_1595650	230	1.08e-19	--	--	--	P24068	131	1.08e-07	Ocs element-binding factor 1	PF00170//PF06553//PF07716//PF03955	bZIP transcription factor//BNIP3//Basic region leucine zipper//Adenovirus hexon-associated protein (IX)	GO:0043065//GO:0006355	positive regulation of apoptotic process//regulation of transcription, DNA-dependent	GO:0031423//GO:0043565//GO:0003700//GO:0046983	hexon binding//sequence-specific DNA binding//sequence-specific DNA binding transcription factor activity//protein dimerization activity	GO:0005740//GO:0016021//GO:0044423	mitochondrial envelope//integral to membrane//virion part	--	--
comp63454_c1	1229	1.64939	3.15173e-07	4.30394e-06	225443562	XP_002277951.1	369	3.68e-40	PREDICTED: transcription elongation factor 1 homolog isoform 1 [Vitis vinifera]	387812449	JN872551.2	335	1.34e-173	Lotus japonicus strain MG-20 mitochondrion, complete genome	vvi:100253769	369	3.94e-40	--	--	--	Q8LHP0	356	2.37e-39	Transcription elongation factor 1 homolog	PF07975//PF04810//PF00096	TFIIH C1-like domain//Sec23/Sec24 zinc finger//Zinc finger, C2H2 type	GO:0006886//GO:0006281//GO:0006888	intracellular protein transport//DNA repair//ER to Golgi vesicle-mediated transport	GO:0008270	zinc ion binding	GO:0005634//GO:0030127//GO:0005622	nucleus//COPII vesicle coat//intracellular	KOG3214	Uncharacterized Zn ribbon-containing protein
comp57822_c1	825	1.65081	1.45477e-42	1.15419e-40	194466165	ACF74313.1	334	1.79e-35	high mobility group protein 2 [Arachis hypogaea]	148250186	EF371921.1	580	0	Arachis diogoi HMG1 protein mRNA, partial cds	vvi:100257544	225	7.35e-20	K10802	high mobility group protein B1	http://www.genome.jp/dbget-bin/www_bget?ko:K10802	P26585	245	1.08e-23	HMG1/2-like protein	PF03153//PF04889//PF00505//PF06524	Transcription factor IIA, alpha/beta subunit//Cwf15/Cwc15 cell cycle control protein//HMG (high mobility group) box//NOA36 protein	GO:0000398//GO:0006367	mRNA splicing, via spliceosome//transcription initiation from RNA polymerase II promoter	GO:0005515//GO:0008270	protein binding//zinc ion binding	GO:0005672//GO:0005634//GO:0005681	transcription factor TFIIA complex//nucleus//spliceosomal complex	KOG0381	HMG box-containing protein
comp69007_c9	2036	1.65094	2.49279e-06	3.00502e-05	388493494	AFK34813.1	742	3.09e-86	unknown [Medicago truncatula]	356574348	XM_003555263.1	426	0	PREDICTED: Glycine max uncharacterized protein LOC100782612 (LOC100782612), mRNA	vvi:100259947	147	2.37e-07	--	--	--	--	--	--	--	PF02936	Cytochrome c oxidase subunit IV	--	--	GO:0004129	cytochrome-c oxidase activity	--	--	KOG2992	Nucleolar GTPase/ATPase p130
comp62764_c0	3459	1.65103	2.26896e-118	6.139e-116	--	--	--	--	--	356496764	XM_003517188.1	122	9.78e-55	PREDICTED: Glycine max uncharacterized protein LOC100803913 (LOC100803913), mRNA	pop:POPTR_655300	131	3.34e-06	--	--	--	--	--	--	--	--	--	--	--	--	--	--	--	--	--
comp62023_c0	1071	1.65108	8.85483e-24	3.88777e-22	224146530	EEF00422.1	914	1.4e-119	predicted protein [Populus trichocarpa]	--	--	--	--	--	pop:POPTR_574380	914	1.49e-119	--	--	--	P27054	819	1.92e-106	Endochitinase PR4	PF00187//PF00182	Chitin recognition protein//Chitinase class I	GO:0006032//GO:0016998//GO:0009056	chitin catabolic process//cell wall macromolecule catabolic process//catabolic process	GO:0008061//GO:0004568	chitin binding//chitinase activity	--	--	KOG4742	Predicted chitinase
comp63101_c2	980	1.65129	0.000306924	0.00255981	356559849	XP_003548209.1	191	5.88e-14	PREDICTED: heat stress transcription factor B-2a-like [Glycine max]	292744377	AK336773.1	98	5.94e-42	Lotus japonicus cDNA, clone: LjFL1-024-CH01, HTC	--	--	--	--	--	--	--	--	--	--	--	--	--	--	--	--	--	--	--	--
comp65398_c0	1921	1.65165	0.000150314	0.00133175	356569368	XP_003552874.1	2695	0	PREDICTED: actin-related protein 5-like [Glycine max]	356569367	XM_003552826.1	1198	0	PREDICTED: Glycine max actin-related protein 5-like (LOC100808396), mRNA	vvi:100258127	2315	0	--	--	--	Q940Z2	2238	0	Actin-related protein 5	PF04636	PA26 p53-induced protein (sestrin)	GO:0007050	cell cycle arrest	--	--	GO:0005634	nucleus	KOG0681	Actin-related protein - Arp5p
comp66772_c2	2131	1.65302	6.95979e-12	1.53854e-10	356555466	XP_003546052.1	2553	0	PREDICTED: uncharacterized protein LOC100789061 [Glycine max]	356555465	XM_003546004.1	999	0	PREDICTED: Glycine max uncharacterized protein LOC100789061 (LOC100789061), mRNA	rcu:RCOM_1252860	2376	0	--	--	--	Q9C7N2	2250	0	MACPF domain-containing protein CAD1	--	--	--	--	--	--	--	--	--	--
comp68844_c1	2069	1.65302	1.7582e-05	0.000186582	356570682	XP_003553514.1	223	3.23e-16	PREDICTED: pleiotropic drug resistance protein 1-like [Glycine max]	356570681	XM_003553466.1	860	0	PREDICTED: Glycine max pleiotropic drug resistance protein 1-like (LOC100813417), mRNA	rcu:RCOM_1441940	2170	0	--	--	--	Q949G3	244	7.9e-20	Pleiotropic drug resistance protein 1	PF06414//PF00004//PF03193//PF01637//PF01580//PF08477//PF07728//PF01061//PF00005//PF03266	Zeta toxin//ATPase family associated with various cellular activities (AAA)//Protein of unknown function, DUF258//Archaeal ATPase//FtsK/SpoIIIE family//Miro-like protein//AAA domain (dynein-related subfamily)//ABC-2 type transporter//ABC transporter//NTPase	GO:0007059//GO:0051301//GO:0007264//GO:0007049	chromosome segregation//cell division//small GTPase mediated signal transduction//cell cycle	GO:0003677//GO:0005524//GO:0016301//GO:0019204//GO:0003924//GO:0000166//GO:0005525//GO:0016740//GO:0016887	DNA binding//ATP binding//kinase activity//nucleotide phosphatase activity//GTPase activity//nucleotide binding//GTP binding//transferase activity//ATPase activity	GO:0016020//GO:0005622//GO:0016021	membrane//intracellular//integral to membrane	KOG0065	Pleiotropic drug resistance proteins (PDR1-15), ABC superfamily
comp68440_c4	963	1.65334	2.6904e-09	4.64126e-08	358347094	AES84735.1	1082	1.31e-143	Acetyl-CoA acetyltransferase cytosolic [Medicago truncatula]	356565769	XM_003551062.1	466	0	PREDICTED: Glycine max probable acetyl-CoA acetyltransferase, cytosolic 2-like (LOC100780213), mRNA	pop:POPTR_652350	1048	2.04e-138	--	--	--	Q8S4Y1	985	4.24e-130	Acetyl-CoA acetyltransferase, cytosolic 1	PF04689//PF00108	DNA binding protein S1FA//Thiolase, N-terminal domain	GO:0008152//GO:0006355	metabolic process//regulation of transcription, DNA-dependent	GO:0003677//GO:0016747	DNA binding//transferase activity, transferring acyl groups other than amino-acyl groups	GO:0005634	nucleus	KOG1390	Acetyl-CoA acetyltransferase
comp62055_c0	838	1.65336	2.37527e-07	3.29932e-06	356544096	XP_003540491.1	448	1.12e-49	PREDICTED: tubby-like F-box protein 7-like [Glycine max]	--	--	--	--	--	rcu:RCOM_0107210	406	1.68e-43	--	--	--	Q93VI8	337	7.06e-35	Tubby-like F-box protein 7	PF00646	F-box domain	--	--	GO:0005515	protein binding	--	--	--	--
comp69502_c0	408	1.65427	2.09444e-06	2.55497e-05	356528847	XP_003533009.1	465	1.65e-51	PREDICTED: TMV resistance protein N-like [Glycine max]	--	--	--	--	--	vvi:100258575	369	2.66e-39	--	--	--	Q40392	253	6.43e-24	TMV resistance protein N	PF00931//PF03526	NB-ARC domain//Colicin E1 (microcin) immunity protein	GO:0030153	bacteriocin immunity	GO:0043531//GO:0015643	ADP binding//toxin binding	--	--	--	--
comp59441_c0	1029	1.65495	0.000217668	0.00187191	351725091	ACU13349.1	521	2.53e-62	unknown [Glycine max]	351725090	NM_001250663.1	276	7.02e-141	Glycine max uncharacterized LOC100305592 (LOC100305592), mRNA gi|255626008|gb|BT089269.1| Soybean clone JCVI-FLGm-1F3 unknown mRNA	pop:POPTR_559672	476	1.14e-55	--	--	--	--	--	--	--	--	--	--	--	--	--	--	--	--	--
comp67865_c5	226	1.65576	0.000443466	0.00357301	356495462	XP_003516596.1	321	7.51e-34	PREDICTED: CDPK-related protein kinase-like [Glycine max]	356502731	XM_003520122.1	126	3.33e-58	PREDICTED: Glycine max CDPK-related protein kinase-like (LOC100807672), mRNA	vvi:100260779	317	1.11e-33	--	--	--	P53681	316	3.99e-34	CDPK-related protein kinase	--	--	--	--	--	--	--	--	KOG0032	Ca2+/calmodulin-dependent protein kinase, EF-Hand protein superfamily
comp59329_c0	416	1.65577	8.58514e-05	0.000801449	302399123	ADL36856.1	499	2.92e-62	WRKY domain class transcription factor [Malus x domestica]	388507703	BT142124.1	213	2.84e-106	Lotus japonicus clone JCVI-FLLj-20G12 unknown mRNA	pop:POPTR_298129	484	1.85e-60	--	--	--	Q9FYA2	437	7.02e-54	Probable WRKY transcription factor 75	PF03106	WRKY DNA -binding domain	GO:0006355	regulation of transcription, DNA-dependent	GO:0043565//GO:0003700	sequence-specific DNA binding//sequence-specific DNA binding transcription factor activity	--	--	--	--
comp63537_c0	1308	1.6558	4.79788e-10	8.90279e-09	356554225	XP_003545452.1	1120	1.72e-148	PREDICTED: E3 ubiquitin-protein ligase RING1-like isoform 4 [Glycine max]	356554230	XM_003545404.1	472	0	PREDICTED: Glycine max E3 ubiquitin-protein ligase RING1-like, transcript variant 4 (LOC100813674), mRNA	vvi:100251284	807	2.3e-101	K11982	E3 ubiquitin-protein ligase RNF115/126 [EC:6.3.2.19]	http://www.genome.jp/dbget-bin/www_bget?ko:K11982	Q8LPN7	358	8.92e-37	E3 ubiquitin-protein ligase RING1-like	PF12861//PF04790//PF01155//PF04423	Anaphase-promoting complex subunit 11 RING-H2 finger//Sarcoglycan complex subunit protein//Hydrogenase expression/synthesis hypA family//Rad50 zinc hook motif	GO:0006281//GO:0006464//GO:0007010	DNA repair//cellular protein modification process//cytoskeleton organization	GO:0005524//GO:0004842//GO:0004518//GO:0008270//GO:0016151	ATP binding//ubiquitin-protein ligase activity//nuclease activity//zinc ion binding//nickel cation binding	GO:0005680//GO:0016021//GO:0016012	anaphase-promoting complex//integral to membrane//sarcoglycan complex	KOG0800	FOG: Predicted E3 ubiquitin ligase
comp64277_c0	1870	1.65584	8.57831e-05	0.000801047	357510599	AES81806.1	1852	0	hypothetical protein MTR_7g100780 [Medicago truncatula]	356548217	XM_003542452.1	627	0	PREDICTED: Glycine max uncharacterized protein LOC100781919 (LOC100781919), mRNA	pop:POPTR_1109112	1517	0	--	--	--	--	--	--	--	PF06821	Alpha/Beta hydrolase family of unknown function (DUF1234)	--	--	GO:0016787	hydrolase activity	--	--	--	--
comp66552_c0	352	1.65813	5.5378e-09	9.24223e-08	--	--	--	--	--	--	--	--	--	--	rcu:RCOM_1018060	142	1.26e-08	--	--	--	--	--	--	--	PF02140	Galactose binding lectin domain	--	--	GO:0030246	carbohydrate binding	--	--	--	--
comp67463_c0	1900	1.65901	3.18484e-06	3.78736e-05	356555022	XP_003545838.1	2169	0	PREDICTED: uncharacterized protein LOC100802994 [Glycine max]	356555021	XM_003545790.1	841	0	PREDICTED: Glycine max uncharacterized protein LOC100802994 (LOC100802994), mRNA	vvi:100256775	1991	0	--	--	--	--	--	--	--	PF02066//PF11803	Metallothionein family 11//UDP-glucuronate decarboxylase N-terminal	--	--	GO:0048040//GO:0005507	UDP-glucuronate decarboxylase activity//copper ion binding	--	--	--	--
comp69365_c0	2840	1.6592	2.17762e-05	0.000228487	356534831	XP_003535955.1	3590	0	PREDICTED: uncharacterized protein sll0005-like [Glycine max]	356575157	XM_003555661.1	1415	0	PREDICTED: Glycine max uncharacterized protein LOC100805603 (LOC100805603), mRNA	rcu:RCOM_1020460	3358	0	--	--	--	Q55680	1130	1.29e-139	Uncharacterized protein sll0005	PF09141//PF00400//PF00069	Talin, middle domain//WD domain, G-beta repeat//Protein kinase domain	GO:0006468//GO:0007016	protein phosphorylation//cytoskeletal anchoring at plasma membrane	GO:0005515//GO:0005524//GO:0004672//GO:0005200	protein binding//ATP binding//protein kinase activity//structural constituent of cytoskeleton	GO:0001726//GO:0005925	ruffle//focal adhesion	KOG1235	Predicted unusual protein kinase
comp67525_c1	1764	1.65959	7.3814e-19	2.54815e-17	356567464	XP_003551939.1	2107	0	PREDICTED: probable E3 ubiquitin-protein ligase HERC1-like [Glycine max]	356567463	XM_003551891.1	941	0	PREDICTED: Glycine max probable E3 ubiquitin-protein ligase HERC1-like (LOC100779690), mRNA	pop:POPTR_1100674	1987	0	--	--	--	O95714	143	7.95e-08	E3 ubiquitin-protein ligase HERC2	--	--	--	--	--	--	--	--	KOG1426	FOG: RCC1 domain
comp69481_c0	2361	1.65996	7.66103e-10	1.39378e-08	356539700	XP_003538333.1	2389	0	PREDICTED: signal peptide peptidase-like 2B-like [Glycine max]	356497237	XM_003517421.1	1008	0	PREDICTED: Glycine max signal peptide peptidase-like 2B-like (LOC100796300), mRNA	rcu:RCOM_1687020	2140	0	--	--	--	Q8W469	2055	0	Signal peptide peptidase-like 2	PF04258	Signal peptide peptidase	--	--	GO:0004190	aspartic-type endopeptidase activity	GO:0016021	integral to membrane	KOG2442	Uncharacterized conserved protein, contains PA domain
comp60225_c0	243	1.66001	0.000643762	0.00499484	281345295	EFB20879.1	194	1.04e-17	hypothetical protein PANDA_018576 [Ailuropoda melanoleuca]	356533343	XM_003535177.1	99	3.7e-43	PREDICTED: Glycine max histone H4-like (LOC100793507), mRNA	aly:ARALYDRAFT_470793	191	2.03e-17	K11254	histone H4	http://www.genome.jp/dbget-bin/www_bget?ko:K11254	P83865	190	2.1e-18	Histone H4	--	--	--	--	--	--	--	--	KOG3467	Histone H4
comp69785_c0	2085	1.66016	0.000110517	0.00100764	297739257	CBI28908.3	1885	0	unnamed protein product [Vitis vinifera]	--	--	--	--	--	vvi:100253427	1885	0	--	--	--	Q9LR67	1761	0	Pentatricopeptide repeat-containing protein At1g03560, mitochondrial	PF00566//PF04560	TBC domain//RNA polymerase Rpb2, domain 7	GO:0006351//GO:0032313	transcription, DNA-dependent//regulation of Rab GTPase activity	GO:0005097//GO:0003899//GO:0003677	Rab GTPase activator activity//DNA-directed RNA polymerase activity//DNA binding	GO:0005622	intracellular	--	--
comp69125_c0	4010	1.66046	2.10088e-20	7.86118e-19	356527706	XP_003532449.1	5130	0	PREDICTED: uncharacterized protein LOC100788902 [Glycine max]	356527705	XM_003532401.1	2388	0	PREDICTED: Glycine max uncharacterized protein LOC100788902 (LOC100788902), mRNA	vvi:100266278	4819	0	--	--	--	--	--	--	--	PF00018//PF02985	SH3 domain//HEAT repeat	--	--	GO:0005515	protein binding	--	--	--	--
comp69070_c1	2911	1.66114	4.45487e-09	7.51208e-08	356555849	XP_003546242.1	3750	0	PREDICTED: protein ROOT HAIR DEFECTIVE 3 homolog 2-like [Glycine max]	356555848	XM_003546194.1	1491	0	PREDICTED: Glycine max protein ROOT HAIR DEFECTIVE 3 homolog 2-like (LOC100800151), mRNA	rcu:RCOM_1662660	3170	0	--	--	--	Q9FKE9	2991	0	Protein ROOT HAIR DEFECTIVE 3 homolog 2	PF02263//PF00615//PF03193//PF00735//PF05879//PF00350	Guanylate-binding protein, N-terminal domain//Regulator of G protein signaling domain//Protein of unknown function, DUF258//Septin//Root hair defective 3 GTP-binding protein (RHD3)//Dynamin family	GO:0038032//GO:0007049	termination of G-protein coupled receptor signaling pathway//cell cycle	GO:0016817//GO:0005525//GO:0003924	hydrolase activity, acting on acid anhydrides//GTP binding//GTPase activity	--	--	KOG2203	GTP-binding protein
comp61985_c0	1273	1.66196	1.43272e-27	7.22199e-26	217071526	AFK38536.1	896	1.15e-116	unknown [Medicago truncatula]	210143179	AK285961.1	437	0	Glycine max cDNA, clone: GMFL01-19-G13	rcu:RCOM_1045990	866	5.21e-112	K12191	charged multivesicular body protein 2A	http://www.genome.jp/dbget-bin/www_bget?ko:K12191	Q9SKI2	830	1.16e-107	Vacuolar protein sorting-associated protein 2 homolog 1	PF03357//PF02403	Snf7//Seryl-tRNA synthetase N-terminal domain	GO:0015031//GO:0006434	protein transport//seryl-tRNA aminoacylation	GO:0005524//GO:0004828//GO:0000166	ATP binding//serine-tRNA ligase activity//nucleotide binding	GO:0005737	cytoplasm	KOG3230	Vacuolar assembly/sorting protein DID4
comp55591_c0	1025	1.66231	2.00071e-06	2.44535e-05	356530872	XP_003534003.1	793	2.67e-102	PREDICTED: membrane steroid-binding protein 2-like [Glycine max]	388493397	BT134970.1	295	1.92e-151	Lotus japonicus clone JCVI-FLLj-4O13 unknown mRNA	rcu:RCOM_1496460	721	3.67e-91	--	--	--	Q9M2Z4	623	1.35e-77	Membrane steroid-binding protein 2	PF00173//PF00432	Cytochrome b5-like Heme/Steroid binding domain//Prenyltransferase and squalene oxidase repeat	--	--	GO:0020037//GO:0003824	heme binding//catalytic activity	--	--	KOG1110	Putative steroid membrane receptor Hpr6.6/25-Dx
comp60142_c1	1374	1.66258	1.52385e-19	5.48796e-18	255639195	ACU19896.1	1251	3.38e-167	unknown [Glycine max]	255639194	BT095654.1	576	0	Soybean clone JCVI-FLGm-25C14 unknown mRNA	vvi:100233046	1239	1.49e-165	K01738	cysteine synthase A [EC:2.5.1.47]	http://www.genome.jp/dbget-bin/www_bget?ko:K01738	O81155	1172	1.76e-156	Cysteine synthase, chloroplastic/chromoplastic	PF03066//PF00428//PF01056//PF00291//PF03032	Nucleoplasmin//60s Acidic ribosomal protein//Myc amino-terminal region//Pyridoxal-phosphate dependent enzyme//Brevenin/esculentin/gaegurin/rugosin family	GO:0008152//GO:0006355//GO:0006414//GO:0042742//GO:0006952	metabolic process//regulation of transcription, DNA-dependent//translational elongation//defense response to bacterium//defense response	GO:0003824//GO:0003676//GO:0003735//GO:0003700//GO:0030170	catalytic activity//nucleic acid binding//structural constituent of ribosome//sequence-specific DNA binding transcription factor activity//pyridoxal phosphate binding	GO:0005840//GO:0005634//GO:0005622//GO:0005576	ribosome//nucleus//intracellular//extracellular region	KOG1252	Cystathionine beta-synthase and related enzymes
comp66229_c0	1500	1.66467	2.99139e-09	5.13622e-08	359807389	ACU19974.1	1429	0	unknown [Glycine max]	356556463	XM_003546497.1	577	0	PREDICTED: Glycine max Pyruvate dehydrogenase [lipoamide] kinase-like (LOC100785344), mRNA	vvi:100245923	1377	0	--	--	--	Q9SBJ1	1305	3.04e-176	[Pyruvate dehydrogenase (acetyl-transferring)] kinase, mitochondrial	PF02518	Histidine kinase-, DNA gyrase B-, and HSP90-like ATPase	GO:0023014//GO:0018106//GO:0000160	signal transduction by phosphorylation//peptidyl-histidine phosphorylation//two-component signal transduction system (phosphorelay)	GO:0000155//GO:0005524	two-component sensor activity//ATP binding	--	--	KOG0787	Dehydrogenase kinase
comp64382_c0	625	1.6652	5.79696e-13	1.40297e-11	195617694	ACG30677.1	386	4.23e-44	histone H4 [Zea mays]	356505109	XM_003521287.1	210	2.04e-104	PREDICTED: Glycine max histone H4-like (LOC100800769), mRNA	aly:ARALYDRAFT_470793	379	1.01e-43	K11254	histone H4	http://www.genome.jp/dbget-bin/www_bget?ko:K11254	P0CG89	379	1.18e-44	Histone H4	PF02969//PF00808//PF02291//PF00125	TATA box binding protein associated factor (TAF)//Histone-like transcription factor (CBF/NF-Y) and archaeal histone//Transcription initiation factor IID, 31kD subunit//Core histone H2A/H2B/H3/H4	GO:0006352	DNA-dependent transcription, initiation	GO:0003677//GO:0043565	DNA binding//sequence-specific DNA binding	GO:0005634//GO:0005622	nucleus//intracellular	KOG3467	Histone H4
comp66523_c0	1662	1.66532	2.63828e-09	4.55384e-08	357480557	AES92761.1	1488	0	Mo25 family protein [Medicago truncatula]	363807645	NM_001254975.1	538	0	Glycine max putative MO25-like protein At5g47540-like (LOC100797189), mRNA gi|255635565|gb|BT093782.1| Soybean clone JCVI-FLGm-17D6 unknown mRNA	vvi:100252109	1439	0	--	--	--	Q9FGK3	1415	0	Putative MO25-like protein At5g47540	PF00514	Armadillo/beta-catenin-like repeat	--	--	GO:0005515	protein binding	--	--	KOG1566	Conserved protein Mo25
comp58931_c0	870	1.66745	2.71437e-11	5.66047e-10	356552918	XP_003544809.1	465	2.28e-54	PREDICTED: cytochrome c oxidase subunit 6b-1-like [Glycine max]	356552917	XM_003544761.1	282	2.72e-144	PREDICTED: Glycine max cytochrome c oxidase subunit 6b-1-like (LOC100794661), mRNA	rcu:RCOM_1037110	446	2.05e-51	K02267	cytochrome c oxidase subunit VIb [EC:1.9.3.1]	http://www.genome.jp/dbget-bin/www_bget?ko:K02267	Q9S7L9	423	4.65e-49	Cytochrome c oxidase subunit 6b-1	PF02297//PF05279	Cytochrome oxidase c subunit VIb//Aspartyl beta-hydroxylase N-terminal region	--	--	GO:0004129	cytochrome-c oxidase activity	GO:0016020//GO:0005739	membrane//mitochondrion	KOG3057	Cytochrome c oxidase, subunit VIb/COX12
comp66263_c0	1861	1.6677	8.18009e-05	0.000767792	356501763	XP_003519693.1	2789	0	PREDICTED: niemann-Pick C1 protein-like [Glycine max]	356553424	XM_003545009.1	1294	0	PREDICTED: Glycine max niemann-Pick C1 protein-like (LOC100795551), mRNA	pop:POPTR_721264	2434	0	K12385	Niemann-Pick C1 protein	http://www.genome.jp/dbget-bin/www_bget?ko:K12385	P56941	959	2.49e-113	Niemann-Pick C1 protein	PF02460//PF00412//PF03176	Patched family//LIM domain//MMPL family	--	--	GO:0008158//GO:0008270	hedgehog receptor activity//zinc ion binding	GO:0016020	membrane	KOG1933	Cholesterol transport protein (Niemann-Pick C disease protein)
comp65239_c0	2128	1.66833	3.57536e-23	1.53571e-21	357496269	AES74641.1	2192	0	LRR receptor-like serine/threonine-protein kinase FEI [Medicago truncatula]	357496268	XM_003618375.1	472	0	Medicago truncatula LRR receptor-like serine/threonine-protein kinase FEI (MTR_6g009370) mRNA, complete cds	rcu:RCOM_0853180	2085	0	--	--	--	O04567	1775	0	Probable inactive receptor kinase At1g27190	PF00560//PF02407//PF07714//PF00069	Leucine Rich Repeat//Putative viral replication protein//Protein tyrosine kinase//Protein kinase domain	GO:0006260//GO:0006468//GO:0018142	DNA replication//protein phosphorylation//protein-DNA covalent cross-linking	GO:0005524//GO:0005515//GO:0004672//GO:0016888//GO:0016779//GO:0042624	ATP binding//protein binding//protein kinase activity//endodeoxyribonuclease activity, producing 5'-phosphomonoesters//nucleotidyltransferase activity//ATPase activity, uncoupled	--	--	--	--
comp62904_c1	1474	1.6686	3.29754e-06	3.91401e-05	356537930	XP_003537459.1	1062	3.38e-138	PREDICTED: E3 ubiquitin-protein ligase RING1-like [Glycine max]	356537929	XM_003537411.1	58	1.55e-19	PREDICTED: Glycine max E3 ubiquitin-protein ligase RING1-like (LOC100784364), mRNA	vvi:100256404	835	1.93e-104	--	--	--	P0CH30	327	2.17e-32	E3 ubiquitin-protein ligase RING1	PF00628//PF12861//PF00130	PHD-finger//Anaphase-promoting complex subunit 11 RING-H2 finger//Phorbol esters/diacylglycerol binding domain (C1 domain)	GO:0035556	intracellular signal transduction	GO:0005515//GO:0004842	protein binding//ubiquitin-protein ligase activity	GO:0005680	anaphase-promoting complex	KOG0800	FOG: Predicted E3 ubiquitin ligase
comp66491_c0	1422	1.66877	8.97723e-31	5.12966e-29	356532291	XP_003534707.1	1045	2.1e-135	PREDICTED: probable F-box protein At4g22030-like [Glycine max]	356532290	XM_003534659.1	272	1.64e-138	PREDICTED: Glycine max probable F-box protein At4g22030-like (LOC100799496), mRNA	pop:POPTR_584685	909	5.48e-115	--	--	--	O65451	751	3.56e-90	Probable F-box protein At4g22030	--	--	--	--	--	--	--	--	--	--
comp67905_c0	297	1.67069	0.000422256	0.00342303	--	--	--	--	--	--	--	--	--	--	--	--	--	--	--	--	--	--	--	--	--	--	--	--	--	--	--	--	--	--
comp57586_c1	782	1.6713	1.53137e-06	1.90543e-05	357436757	AES58905.1	454	2.81e-52	hypothetical protein MTR_1g009640 [Medicago truncatula]	388496497	BT136520.1	122	2.14e-55	Medicago truncatula clone JCVI-FLMt-13A21 unknown mRNA	rcu:RCOM_0918990	329	9.43e-34	--	--	--	--	--	--	--	PF10717//PF00895	Occlusion-derived virus envelope protein ODV-E18//ATP synthase protein 8	GO:0015986	ATP synthesis coupled proton transport	GO:0015078	hydrogen ion transmembrane transporter activity	GO:0000276//GO:0019031	mitochondrial proton-transporting ATP synthase complex, coupling factor F(o)//viral envelope	--	--
comp64565_c0	701	1.67218	4.45656e-09	7.51208e-08	--	--	--	--	--	--	--	--	--	--	--	--	--	--	--	--	--	--	--	--	--	--	--	--	--	--	--	--	--	--
comp68326_c0	1992	1.67225	4.17765e-08	6.40736e-07	357446313	AES63685.1	2307	0	B3 domain-containing transcription repressor VAL2 [Medicago truncatula]	356549410	XM_003543039.1	885	0	PREDICTED: Glycine max B3 domain-containing protein Os07g0563300-like, transcript variant 1 (LOC100782114), mRNA	pop:POPTR_555506	1949	0	--	--	--	Q0D5G4	1459	0	B3 domain-containing protein Os07g0563300	PF07496//PF02362	CW-type Zinc Finger//B3 DNA binding domain	GO:0006355	regulation of transcription, DNA-dependent	GO:0003677//GO:0008270	DNA binding//zinc ion binding	GO:0005634	nucleus	--	--
comp67953_c3	386	1.67271	9.46276e-05	0.000875119	--	--	--	--	--	--	--	--	--	--	--	--	--	--	--	--	--	--	--	--	--	--	--	--	--	--	--	--	--	--
comp65201_c0	1550	1.67398	7.08201e-12	1.56338e-10	356535380	XP_003536224.1	1528	0	PREDICTED: serine/threonine-protein phosphatase 2A regulatory subunit B&apos	356576516	XM_003556329.1	717	0	PREDICTED: Glycine max serine/threonine-protein phosphatase 2A regulatory subunit B&apos;&apos; subunit alpha-like (LOC100804366), mRNA	vvi:100250118	1395	0	K11583	protein phosphatase 2 (formerly 2A), regulatory subunit B''	http://www.genome.jp/dbget-bin/www_bget?ko:K11583	Q9Y5P8	500	4.35e-54	Serine/threonine-protein phosphatase 2A regulatory subunit B&apos;&apos; subunit beta	--	--	--	--	--	--	--	--	--	--
comp69649_c2	4939	1.67401	2.31355e-34	1.45892e-32	356540293	XP_003538624.1	6279	0	PREDICTED: ABC transporter D family member 1-like isoform 1 [Glycine max]	356540292	XM_003538576.1	2599	0	PREDICTED: Glycine max ABC transporter D family member 1-like, transcript variant 1 (LOC100791623), mRNA	pop:POPTR_831368	5599	0	--	--	--	Q94FB9	5524	0	ABC transporter D family member 1	PF00437//PF00488//PF01637//PF03193//PF03550//PF01580//PF06472//PF01078//PF02574//PF00005	Type II/IV secretion system protein//MutS domain V//Archaeal ATPase//Protein of unknown function, DUF258//Outer membrane lipoprotein LolB//FtsK/SpoIIIE family//ABC transporter transmembrane region 2//Magnesium chelatase, subunit ChlI//Homocysteine S-methyltransferase//ABC transporter	GO:0007059//GO:0015031//GO:0015995//GO:0006810//GO:0006298//GO:0051301//GO:0007049//GO:0015979	chromosome segregation//protein transport//chlorophyll biosynthetic process//transport//mismatch repair//cell division//cell cycle//photosynthesis	GO:0003677//GO:0005524//GO:0016851//GO:0000166//GO:0016887//GO:0008898//GO:0030983//GO:0003924//GO:0005525	DNA binding//ATP binding//magnesium chelatase activity//nucleotide binding//ATPase activity//homocysteine S-methyltransferase activity//mismatched DNA binding//GTPase activity//GTP binding	GO:0016020//GO:0016021//GO:0009279//GO:0005622	membrane//integral to membrane//cell outer membrane//intracellular	KOG0060	Long-chain acyl-CoA transporter, ABC superfamily (involved in peroxisome organization and biogenesis)
comp68392_c0	1824	1.67469	1.18095e-10	2.33505e-09	356550482	XP_003543616.1	1535	0	PREDICTED: protein CHUP1, chloroplastic-like [Glycine max]	356528897	XM_003532986.1	289	7.48e-148	PREDICTED: Glycine max uncharacterized protein LOC100781632 (LOC100781632), mRNA	rcu:RCOM_1487480	1106	1.04e-139	--	--	--	Q9LI74	559	7.4e-60	Protein CHUP1, chloroplastic	--	--	--	--	--	--	--	--	KOG4674	Uncharacterized conserved coiled-coil protein
comp63248_c0	1914	1.67582	4.4008e-06	5.12741e-05	356501948	XP_003519785.1	1897	0	PREDICTED: uncharacterized protein LOC100819425 [Glycine max]	356497823	XM_003517709.1	71	1.2e-26	PREDICTED: Glycine max uncharacterized protein LOC100787325 (LOC100787325), mRNA	rcu:RCOM_0699190	1760	0	--	--	--	--	--	--	--	--	--	--	--	--	--	--	--	--	--
comp67063_c0	1729	1.67659	4.31787e-05	0.000428888	356551538	XP_003544131.1	955	2.51e-122	PREDICTED: uncharacterized protein At2g39920-like [Glycine max]	356551537	XM_003544083.1	262	7.23e-133	PREDICTED: Glycine max uncharacterized protein LOC100802632 (LOC100802632), mRNA	vvi:100246113	684	9.42e-82	--	--	--	O04195	496	9.2e-56	Uncharacterized protein At2g39920	PF00778//PF03767	DIX domain//HAD superfamily, subfamily IIIB (Acid phosphatase)	GO:0007275	multicellular organismal development	GO:0003993//GO:0004871	acid phosphatase activity//signal transducer activity	GO:0005622	intracellular	--	--
comp64268_c0	1926	1.67727	0.000488509	0.00389528	356524144	XP_003530692.1	2354	0	PREDICTED: sucrose transport protein SUC3-like [Glycine max]	356524143	XM_003530644.1	1064	0	PREDICTED: Glycine max sucrose transport protein SUC3-like (LOC100803894), mRNA	pop:POPTR_766309	2107	0	K15378	solute carrier family 45, member 1/2/4	http://www.genome.jp/dbget-bin/www_bget?ko:K15378	O80605	2036	0	Sucrose transport protein SUC3	PF07690	Major Facilitator Superfamily	GO:0055085	transmembrane transport	--	--	GO:0016021	integral to membrane	KOG0637	Sucrose transporter and related proteins
comp67347_c0	552	1.67727	0.000488509	0.00389528	388519763	AFK47943.1	226	1.28e-20	unknown [Lotus japonicus]	--	--	--	--	--	pop:POPTR_554544	182	3.42e-13	--	--	--	Q944Q0	153	1.16e-10	Serine/threonine-protein kinase WNK8	--	--	--	--	--	--	--	--	--	--
comp61150_c0	917	1.67976	0.000310478	0.00258508	--	--	--	--	--	--	--	--	--	--	rcu:RCOM_1677380	141	3.72e-08	--	--	--	--	--	--	--	PF01165	Ribosomal protein S21	GO:0006412	translation	GO:0003735	structural constituent of ribosome	GO:0005840//GO:0005622	ribosome//intracellular	--	--
comp62296_c0	1257	1.67976	1.97975e-05	0.000208764	229365688	BAG09236.2	1754	0	UDP-glucose 4-epimerase [Pisum sativum]	359806982	NM_001254146.1	665	0	Glycine max UDP-glucose 4-epimerase-like (LOC100803483), mRNA gi|255636195|gb|BT094106.1| Soybean clone JCVI-FLGm-18M23 unknown mRNA	pop:POPTR_817341	1705	0	--	--	--	Q43070	1749	0	UDP-glucose 4-epimerase	PF03721//PF01370//PF04321//PF02719//PF00106//PF01073//PF02737	UDP-glucose/GDP-mannose dehydrogenase family, NAD binding domain//NAD dependent epimerase/dehydratase family//RmlD substrate binding domain//Polysaccharide biosynthesis protein//short chain dehydrogenase//3-beta hydroxysteroid dehydrogenase/isomerase family//3-hydroxyacyl-CoA dehydrogenase, NAD binding domain	GO:0006694//GO:0008152//GO:0055114//GO:0045226//GO:0009058//GO:0006631//GO:0044237	steroid biosynthetic process//metabolic process//oxidation-reduction process//extracellular polysaccharide biosynthetic process//biosynthetic process//fatty acid metabolic process//cellular metabolic process	GO:0016616//GO:0003824//GO:0051287//GO:0008831//GO:0003854//GO:0003857//GO:0050662//GO:0016491	oxidoreductase activity, acting on the CH-OH group of donors, NAD or NADP as acceptor//catalytic activity//NAD binding//dTDP-4-dehydrorhamnose reductase activity//3-beta-hydroxy-delta5-steroid dehydrogenase activity//3-hydroxyacyl-CoA dehydrogenase activity//coenzyme binding//oxidoreductase activity	--	--	KOG1371	UDP-glucose 4-epimerase/UDP-sulfoquinovose synthase
comp65781_c1	976	1.67983	5.18712e-21	2.02014e-19	359811317	ACU23257.1	525	6.22e-62	unknown [Glycine max]	--	--	--	--	--	rcu:RCOM_0710760	415	1.6e-45	--	--	--	--	--	--	--	--	--	--	--	--	--	--	--	--	--
comp68919_c0	2344	1.68005	5.27717e-46	4.64039e-44	356509128	XP_003523304.1	1661	0	PREDICTED: uncharacterized protein LOC100777071 [Glycine max]	356509127	XM_003523256.1	337	2e-174	PREDICTED: Glycine max uncharacterized protein LOC100777071 (LOC100777071), mRNA	pop:POPTR_574652	906	2.31e-111	--	--	--	Q84K00	479	5.23e-50	NAC domain-containing protein 78	PF02365//PF08057	No apical meristem (NAM) protein//Erythromycin resistance leader peptide	GO:0046677//GO:0006355	response to antibiotic//regulation of transcription, DNA-dependent	GO:0003677	DNA binding	--	--	--	--
comp69969_c0	1145	1.68036	3.55283e-13	8.73879e-12	356539344	XP_003538158.1	1161	5.67e-152	PREDICTED: ABC transporter F family member 1-like [Glycine max]	356539343	XM_003538110.1	336	3.47e-174	PREDICTED: Glycine max ABC transporter F family member 1-like (LOC100809491), mRNA	vvi:100251610	157	4.4e-09	K06185	ATP-binding cassette, sub-family F, member 2	http://www.genome.jp/dbget-bin/www_bget?ko:K06185	Q9FJH6	153	1.21e-09	ABC transporter F family member 1	PF08477//PF02117//PF00005//PF02403//PF00557	Miro-like protein//Serpentine type 7TM GPCR chemoreceptor Sra//ABC transporter//Seryl-tRNA synthetase N-terminal domain//Metallopeptidase family M24	GO:0006434//GO:0007606//GO:0007264//GO:0009987	seryl-tRNA aminoacylation//sensory perception of chemical stimulus//small GTPase mediated signal transduction//cellular process	GO:0005524//GO:0004828//GO:0000166//GO:0004888//GO:0005525//GO:0016887	ATP binding//serine-tRNA ligase activity//nucleotide binding//transmembrane signaling receptor activity//GTP binding//ATPase activity	GO:0005622//GO:0005737//GO:0016021	intracellular//cytoplasm//integral to membrane	KOG0927	Predicted transporter (ABC superfamily)
comp66197_c0	1022	1.68099	7.59434e-07	9.85676e-06	357436491	AES58772.1	710	4.11e-85	Pectinesterase [Medicago truncatula]	--	--	--	--	--	rcu:RCOM_1243660	610	9.35e-71	--	--	--	Q9M3B0	495	3.7e-55	Probable pectinesterase/pectinesterase inhibitor 34	PF04043//PF06596	Plant invertase/pectin methylesterase inhibitor//Photosystem II reaction centre X protein (PsbX)	GO:0043086//GO:0042545//GO:0015979	negative regulation of catalytic activity//cell wall modification//photosynthesis	GO:0045330//GO:0030599//GO:0004857	aspartyl esterase activity//pectinesterase activity//enzyme inhibitor activity	GO:0016020//GO:0009523//GO:0005618	membrane//photosystem II//cell wall	KOG1187	Serine/threonine protein kinase
comp66346_c0	1124	1.68102	8.42359e-07	1.08884e-05	356567682	XP_003552046.1	954	9.66e-122	PREDICTED: 6-phosphofructokinase 5, chloroplastic-like [Glycine max]	356567681	XM_003551998.1	424	0	PREDICTED: Glycine max 6-phosphofructokinase 5, chloroplastic-like (LOC100793883), mRNA	rcu:RCOM_0070960	897	1.54e-114	--	--	--	Q8VYN6	850	2.9e-107	6-phosphofructokinase 5, chloroplastic	PF01773//PF01209//PF00365	Na+ dependent nucleoside transporter N-terminus//ubiE/COQ5 methyltransferase family//Phosphofructokinase	GO:0006810//GO:0006096	transport//glycolysis	GO:0003872//GO:0008168//GO:0005415	6-phosphofructokinase activity//methyltransferase activity//nucleoside:sodium symporter activity	GO:0016020//GO:0005945	membrane//6-phosphofructokinase complex	--	--
comp60457_c0	974	1.68127	5.60067e-17	1.73309e-15	351726704	ACU13851.1	662	3.77e-84	unknown [Glycine max]	351726703	NM_001248159.1	256	8.7e-130	Glycine max uncharacterized LOC100305929 (LOC100305929), mRNA gi|255627012|gb|BT089772.1| Soybean clone JCVI-FLGm-2F12 unknown mRNA	vvi:100265799	634	7.43e-80	--	--	--	Q42342	604	2.02e-76	Cytochrome b5 isoform A	PF10576//PF00173	Iron-sulfur binding domain of endonuclease III//Cytochrome b5-like Heme/Steroid binding domain	--	--	GO:0046872//GO:0020037//GO:0051539//GO:0004519	metal ion binding//heme binding//4 iron, 4 sulfur cluster binding//endonuclease activity	GO:0005774	vacuolar membrane	KOG0537	Cytochrome b5
comp66827_c1	2857	1.68177	3.25689e-07	4.43823e-06	356556110	XP_003546370.1	3967	0	PREDICTED: phospholipase D p1-like [Glycine max]	356532544	XM_003534784.1	1641	0	PREDICTED: Glycine max phospholipase D p1-like (LOC100782187), mRNA	rcu:RCOM_0682600	3559	0	--	--	--	Q9LRZ5	3248	0	Phospholipase D p1	PF00309//PF03147//PF03490//PF02432//PF00614	Sigma-54 factor, Activator interacting domain (AID)//Ferredoxin-fold anticodon binding domain//Variant-surface-glycoprotein phospholipase C//Fimbrial, major and minor subunit//Phospholipase D Active site motif	GO:0006355//GO:0006352//GO:0006432//GO:0008152//GO:0008033//GO:0006650//GO:0007155	regulation of transcription, DNA-dependent//DNA-dependent transcription, initiation//phenylalanyl-tRNA aminoacylation//metabolic process//tRNA processing//glycerophospholipid metabolic process//cell adhesion	GO:0000287//GO:0003677//GO:0005524//GO:0047396//GO:0004826//GO:0003700//GO:0003824//GO:0000049//GO:0003899//GO:0016987	magnesium ion binding//DNA binding//ATP binding//glycosylphosphatidylinositol diacylglycerol-lyase activity//phenylalanine-tRNA ligase activity//sequence-specific DNA binding transcription factor activity//catalytic activity//tRNA binding//DNA-directed RNA polymerase activity//sigma factor activity	GO:0009289	pilus	KOG1329	Phospholipase D1
comp62416_c0	1966	1.68179	1.00428e-20	3.82568e-19	157890422	BAF80895.1	2427	0	glutamate decarboxylase [Glycine max]	356553242	XM_003544919.1	718	0	PREDICTED: Glycine max glutamate decarboxylase 1-like (LOC100791696), mRNA	rcu:RCOM_0112580	2308	0	--	--	--	Q42521	2234	0	Glutamate decarboxylase 1	PF00282//PF00266	Pyridoxal-dependent decarboxylase conserved domain//Aminotransferase class-V	GO:0019752//GO:0008152	carboxylic acid metabolic process//metabolic process	GO:0016831//GO:0030170	carboxy-lyase activity//pyridoxal phosphate binding	--	--	--	--
comp61084_c0	1263	1.68304	8.19946e-08	1.21689e-06	255633060	ACU16885.1	706	5.38e-89	unknown [Glycine max]	255633059	BT092595.1	304	2.36e-156	Soybean clone JCVI-FLGm-11G4 unknown mRNA	pop:POPTR_837186	651	1.12e-80	--	--	--	Q4R7Y5	210	1.28e-17	DnaJ homolog subfamily B member 6	PF04065//PF00226	Not1 N-terminal domain, CCR4-Not complex component//DnaJ domain	GO:0006355	regulation of transcription, DNA-dependent	GO:0031072	heat shock protein binding	GO:0005634	nucleus	KOG0714	Molecular chaperone (DnaJ superfamily)
comp66534_c0	1677	1.68314	1.91473e-08	3.04587e-07	356562658	XP_003549586.1	2201	0	PREDICTED: protease 4-like [Glycine max]	356508466	XM_003522930.1	738	0	PREDICTED: Glycine max protease 4-like (LOC100781522), mRNA	vvi:100262763	2116	0	K04773	protease IV [EC:3.4.21.-]	http://www.genome.jp/dbget-bin/www_bget?ko:K04773	P73689	546	5.94e-60	Protease 4	PF01343//PF01972//PF00378	Peptidase family S49//Serine dehydrogenase proteinase//Enoyl-CoA hydratase/isomerase family	GO:0006508//GO:0008152	proteolysis//metabolic process	GO:0008233//GO:0003824	peptidase activity//catalytic activity	GO:0016021	integral to membrane	--	--
comp60639_c0	1786	1.68329	3.49866e-07	4.74725e-06	356510213	XP_003523834.1	1987	0	PREDICTED: DUF21 domain-containing protein At1g47330 [Glycine max]	356510212	XM_003523786.1	896	0	PREDICTED: Glycine max uncharacterized protein LOC100527789 (LOC100527789), mRNA	vvi:100245434	1625	0	--	--	--	Q8RY60	1459	0	DUF21 domain-containing protein At1g47330	PF00571//PF06783	CBS domain//Uncharacterised protein family (UPF0239)	--	--	GO:0005515	protein binding	GO:0016021	integral to membrane	KOG2118	Predicted membrane protein, contains two CBS domains
comp65308_c0	1567	1.68464	8.47508e-07	1.09505e-05	388511339	AFK43731.1	522	3.76e-61	unknown [Lotus japonicus]	388511338	BT143937.1	244	6.64e-123	Lotus japonicus clone JCVI-FLLj-13C17 unknown mRNA	pop:POPTR_759518	494	6.19e-57	--	--	--	Q9MAB9	394	8.03e-44	Membrane-anchored ubiquitin-fold protein 1	PF00240	Ubiquitin family	--	--	GO:0005515	protein binding	--	--	--	--
comp65326_c0	3064	1.68503	8.75528e-212	5.22938e-209	356550161	XP_003543457.1	3596	0	PREDICTED: 4-hydroxy-3-methylbut-2-en-1-yl diphosphate synthase-like [Glycine max]	356550160	XM_003543409.1	1504	0	PREDICTED: Glycine max 4-hydroxy-3-methylbut-2-en-1-yl diphosphate synthase-like (LOC100801743), mRNA	vvi:100257071	3513	0	--	--	--	F4K0E8	3396	0	4-hydroxy-3-methylbut-2-en-1-yl diphosphate synthase, chloroplastic	PF04551//PF02723	GcpE protein//Non-structural protein NS3/Small envelope protein E	GO:0016114//GO:0055114	terpenoid biosynthetic process//oxidation-reduction process	GO:0046429	4-hydroxy-3-methylbut-2-en-1-yl diphosphate synthase activity	GO:0016020	membrane	--	--
comp59344_c0	1613	1.68546	2.73918e-08	4.27782e-07	359806769	ACU24098.1	1320	7.09e-177	unknown [Glycine max]	359806768	NM_001254117.1	623	0	Glycine max uncharacterized LOC100797335 (LOC100797335), mRNA	rcu:RCOM_1412330	944	2.9e-120	--	--	--	--	--	--	--	PF04117	Mpv17 / PMP22 family	--	--	--	--	GO:0016021	integral to membrane	--	--
comp68724_c1	2987	1.68553	1.63567e-05	0.000174634	356551181	XP_003543956.1	2801	0	PREDICTED: LRR receptor-like serine/threonine-protein kinase RPK2-like [Glycine max]	356567097	XM_003551712.1	534	0	PREDICTED: Glycine max LRR receptor-like serine/threonine-protein kinase RPK2-like (LOC100803058), mRNA	rcu:RCOM_1025310	2302	0	--	--	--	Q9S7I6	2069	0	LRR receptor-like serine/threonine-protein kinase RPK2	PF00560//PF07714//PF00069	Leucine Rich Repeat//Protein tyrosine kinase//Protein kinase domain	GO:0006468	protein phosphorylation	GO:0005515//GO:0005524//GO:0004672	protein binding//ATP binding//protein kinase activity	--	--	KOG0619	FOG: Leucine rich repeat
comp60530_c0	1227	1.68647	1.181e-17	3.83445e-16	356510594	XP_003524022.1	401	5.37e-44	PREDICTED: uncharacterized protein LOC100785988 [Glycine max]	--	--	--	--	--	ath:AT1G10140	235	1.57e-20	--	--	--	--	--	--	--	PF00388	Phosphatidylinositol-specific phospholipase C, X domain	GO:0035556//GO:0006629	intracellular signal transduction//lipid metabolic process	GO:0004629	phospholipase C activity	--	--	--	--
comp67593_c2	1679	1.68648	1.21279e-10	2.39202e-09	268527761	ACZ06066.1	2655	0	biotin carboxylase [Arachis hypogaea]	268527760	FJ768726.1	1563	0	Arachis hypogaea biotin carboxylase (BC) mRNA, complete cds	pop:POPTR_831870	2393	0	K01961	acetyl-CoA carboxylase, biotin carboxylase subunit [EC:6.4.1.2]	http://www.genome.jp/dbget-bin/www_bget?ko:K01961	B9HBA8	2393	0	Biotin carboxylase 1, chloroplastic	PF02785//PF02655//PF07478//PF00289//PF02786	Biotin carboxylase C-terminal domain//ATP-grasp domain//D-ala D-ala ligase C-terminus//Carbamoyl-phosphate synthase L chain, N-terminal domain//Carbamoyl-phosphate synthase L chain, ATP binding domain	GO:0008152	metabolic process	GO:0008716//GO:0046872//GO:0005524//GO:0003824//GO:0016874	D-alanine-D-alanine ligase activity//metal ion binding//ATP binding//catalytic activity//ligase activity	--	--	KOG0238	3-Methylcrotonyl-CoA carboxylase, biotin-containing subunit/Propionyl-CoA carboxylase, alpha chain/Acetyl-CoA carboxylase, biotin carboxylase subunit
comp67857_c1	1436	1.68686	0.000320549	0.00266194	356504906	XP_003521235.1	1622	0	PREDICTED: cell division protein ftsY homolog [Glycine max]	356504905	XM_003521187.1	655	0	PREDICTED: Glycine max cell division protein ftsY homolog (LOC100791073), mRNA	vvi:100267692	1533	0	K03110	signal recognition particle receptor	http://www.genome.jp/dbget-bin/www_bget?ko:K03110	O80842	1475	0	Cell division protein FtsY homolog, chloroplastic	PF06414//PF02881//PF01583//PF00448//PF03266	Zeta toxin//SRP54-type protein, helical bundle domain//Adenylylsulphate kinase//SRP54-type protein, GTPase domain//NTPase	GO:0006614//GO:0000103	SRP-dependent cotranslational protein targeting to membrane//sulfate assimilation	GO:0005524//GO:0016301//GO:0005525//GO:0004020//GO:0016740//GO:0019204	ATP binding//kinase activity//GTP binding//adenylylsulfate kinase activity//transferase activity//nucleotide phosphatase activity	--	--	KOG0780	Signal recognition particle, subunit Srp54
comp57955_c0	1530	1.68797	4.11323e-05	0.000409977	388508934	AFK42533.1	340	1.14e-34	unknown [Lotus japonicus]	--	--	--	--	--	pop:POPTR_815264	300	3.63e-29	--	--	--	--	--	--	--	PF08092	Magi peptide toxin family	--	--	GO:0019871	sodium channel inhibitor activity	GO:0005576	extracellular region	--	--
comp65949_c0	2722	1.68848	6.34052e-05	0.000609707	356551876	XP_003544298.1	1860	0	PREDICTED: BEL1-like homeodomain protein 10-like [Glycine max]	356551875	XM_003544250.1	541	0	PREDICTED: Glycine max BEL1-like homeodomain protein 10-like (LOC100775682), mRNA	rcu:RCOM_1595770	1108	4.88e-135	--	--	--	Q9SIW1	820	2.67e-97	BEL1-like homeodomain protein 7	PF00046//PF05920	Homeobox domain//Homeobox KN domain	GO:0006355	regulation of transcription, DNA-dependent	GO:0003677//GO:0043565//GO:0003700	DNA binding//sequence-specific DNA binding//sequence-specific DNA binding transcription factor activity	--	--	KOG0773	Transcription factor MEIS1 and related HOX domain proteins
comp66594_c0	320	1.689	2.94368e-05	0.000302157	356541962	XP_003539441.1	339	4.73e-35	PREDICTED: uncharacterized protein LOC100803825 [Glycine max]	--	--	--	--	--	rcu:RCOM_0475450	337	1.36e-34	--	--	--	O43918	116	1.49e-06	Autoimmune regulator	PF00628//PF03497//PF00130	PHD-finger//Anthrax toxin LF subunit//Phorbol esters/diacylglycerol binding domain (C1 domain)	GO:0035556//GO:0009405	intracellular signal transduction//pathogenesis	GO:0005515//GO:0008294	protein binding//calcium- and calmodulin-responsive adenylate cyclase activity	GO:0005576	extracellular region	KOG0383	Predicted helicase
comp61982_c0	1194	1.68917	6.43032e-14	1.66578e-12	255633168	ACU16940.1	1031	3.07e-137	unknown [Glycine max]	210143801	AK286583.1	372	0	Glycine max cDNA, clone: GMFL01-31-O19	vvi:100233137	933	1.52e-122	--	--	--	Q9SM64	942	5.37e-125	Superoxide dismutase [Mn], mitochondrial	PF00081//PF02777	Iron/manganese superoxide dismutases, alpha-hairpin domain//Iron/manganese superoxide dismutases, C-terminal domain	GO:0006801//GO:0055114	superoxide metabolic process//oxidation-reduction process	GO:0004784//GO:0046872	superoxide dismutase activity//metal ion binding	--	--	KOG0876	Manganese superoxide dismutase
comp63590_c1	1740	1.68917	3.43942e-09	5.87578e-08	357456689	AES68876.1	792	4.9e-98	hypothetical protein MTR_3g017490 [Medicago truncatula]	356508405	XM_003522900.1	136	8.04e-63	PREDICTED: Glycine max uncharacterized protein LOC100811108 (LOC100811108), mRNA	vvi:100254956	727	1.4e-88	--	--	--	Q9FLE8	367	4.34e-37	Uncharacterized protein At5g39865	PF00462	Glutaredoxin	GO:0045454	cell redox homeostasis	GO:0015035//GO:0009055	protein disulfide oxidoreductase activity//electron carrier activity	--	--	KOG2824	Glutaredoxin-related protein
comp64459_c0	2335	1.69035	3.068e-11	6.38111e-10	356538992	XP_003537984.1	264	1.55e-21	PREDICTED: medium-chain-fatty-acid--CoA ligase-like [Glycine max]	197631644	CU469552.2	627	0	Medicago truncatula chromosome 5 clone mth2-190a9, COMPLETE SEQUENCE	rcu:RCOM_1600940	261	4.51e-21	--	--	--	F4HUK6	229	3.33e-18	Probable acyl-activating enzyme 1, peroxisomal	PF04554//PF00501	Extensin-like region//AMP-binding enzyme	GO:0009664//GO:0008152	plant-type cell wall organization//metabolic process	GO:0005199//GO:0003824	structural constituent of cell wall//catalytic activity	--	--	KOG1176	Acyl-CoA synthetase
comp65955_c0	1687	1.69035	1.69296e-05	0.000180142	356538775	XP_003537876.1	1934	0	PREDICTED: BTB/POZ domain-containing protein At1g63850-like [Glycine max]	292744501	AK336897.1	546	0	Lotus japonicus cDNA, clone: LjFL1-032-DG11, HTC	vvi:100267593	1546	0	--	--	--	Q9CAJ9	195	2.07e-14	BTB/POZ domain-containing protein At1g63850	--	--	--	--	--	--	--	--	KOG3671	Actin regulatory protein (Wiskott-Aldrich syndrome protein)
comp62698_c0	1815	1.69036	1.08525e-34	6.88469e-33	356543211	XP_003540056.1	2462	0	PREDICTED: protein transport protein Sec61 subunit alpha-like [Glycine max]	356544101	XM_003540446.1	1059	0	PREDICTED: Glycine max protein transport protein Sec61 subunit alpha-like (LOC100809703), mRNA	vvi:100250458	2425	0	K10956	protein transport protein SEC61 subunit alpha	http://www.genome.jp/dbget-bin/www_bget?ko:K10956	Q54XK2	1853	0	Protein transport protein Sec61 subunit alpha	PF00095//PF07359//PF00344	WAP-type (Whey Acidic Protein) 'four-disulfide core'//Liver-expressed antimicrobial peptide 2 precursor (LEAP-2)//SecY translocase	GO:0042742//GO:0015031	defense response to bacterium//protein transport	GO:0015450//GO:0030414	P-P-bond-hydrolysis-driven protein transmembrane transporter activity//peptidase inhibitor activity	GO:0016020//GO:0005576	membrane//extracellular region	KOG1373	Transport protein Sec61, alpha subunit
comp60907_c0	630	1.69096	1.99964e-06	2.44498e-05	225442649	XP_002279674.1	502	2.86e-56	PREDICTED: uncharacterized protein LOC100241173 [Vitis vinifera]	357454976	XM_003597721.1	193	5.8e-95	Medicago truncatula hypothetical protein (MTR_2g102050) mRNA, complete cds	vvi:100241173	502	3.06e-56	--	--	--	--	--	--	--	--	--	--	--	--	--	--	--	--	--
comp56215_c0	279	1.69101	4.04129e-08	6.20422e-07	356535962	XP_003536510.1	295	1.06e-31	PREDICTED: 1,2-dihydroxy-3-keto-5-methylthiopentene dioxygenase 3-like [Glycine max]	356535961	XM_003536462.1	142	5.38e-67	PREDICTED: Glycine max 1,2-dihydroxy-3-keto-5-methylthiopentene dioxygenase 3-like (LOC100812492), mRNA	pop:POPTR_720244	286	2.33e-30	--	--	--	Q8GXE2	274	1.14e-29	1,2-dihydroxy-3-keto-5-methylthiopentene dioxygenase 2	PF03079	ARD/ARD' family	GO:0055114	oxidation-reduction process	GO:0010309	acireductone dioxygenase [iron(II)-requiring] activity	--	--	KOG2107	Uncharacterized conserved protein, contains double-stranded beta-helix domain
comp63580_c0	446	1.69116	8.39023e-10	1.52382e-08	388519903	AFK48013.1	288	7.88e-30	unknown [Lotus japonicus]	--	--	--	--	--	rcu:RCOM_0562690	205	6.88e-18	--	--	--	--	--	--	--	--	--	--	--	--	--	--	--	--	--
comp67410_c2	2003	1.69129	8.0768e-21	3.08791e-19	357475367	AES90166.1	2619	0	Ferredoxin-nitrite reductase [Medicago truncatula]	357475366	XM_003607921.1	710	0	Medicago truncatula Ferredoxin-nitrite reductase (MTR_4g086020) mRNA, complete cds	rcu:RCOM_0813440	2505	0	--	--	--	P38500	2409	0	Ferredoxin--nitrite reductase, chloroplastic	PF01077//PF03460	Nitrite and sulphite reductase 4Fe-4S domain//Nitrite/Sulfite reductase ferredoxin-like half domain	GO:0055114	oxidation-reduction process	GO:0020037//GO:0051536//GO:0016491	heme binding//iron-sulfur cluster binding//oxidoreductase activity	--	--	KOG0560	Sulfite reductase (ferredoxin)
comp66820_c0	831	1.6914	4.42886e-09	7.47335e-08	62867355	BAD95980.1	744	8.69e-95	Ser/Thr protein kinase [Lotus japonicus]	388512854	BT144695.1	311	1.97e-160	Lotus japonicus clone JCVI-FLLj-7J9 unknown mRNA	vvi:100258075	699	1.46e-83	K08853	AP2-associated kinase [EC:2.7.11.1]	http://www.genome.jp/dbget-bin/www_bget?ko:K08853	Q86HW6	276	1.52e-25	Probable serine/threonine-protein kinase DDB_G0276461	PF07714//PF00069	Protein tyrosine kinase//Protein kinase domain	GO:0006468	protein phosphorylation	GO:0005524//GO:0004672	ATP binding//protein kinase activity	--	--	KOG1989	ARK protein kinase family
comp67849_c0	1765	1.69186	6.67951e-05	0.000639198	357517845	AET03687.1	1319	1.79e-175	F-box family protein [Medicago truncatula]	--	--	--	--	--	rcu:RCOM_0871270	645	1.33e-74	--	--	--	Q1PEZ8	351	2.52e-35	F-box protein At2g26160	PF00646	F-box domain	--	--	GO:0005515	protein binding	--	--	--	--
comp62979_c0	349	1.69215	0.000583521	0.00457906	255646007	ACU23491.1	269	6.01e-27	unknown [Glycine max]	356515707	XM_003526492.1	121	3.26e-55	PREDICTED: Glycine max GEM-like protein 1-like (LOC100775667), mRNA	rcu:RCOM_1038710	245	1.9e-23	--	--	--	Q8S8F8	220	5.96e-21	GLABRA2 expression modulator	--	--	--	--	--	--	--	--	--	--
comp65862_c0	1612	1.69274	6.94792e-06	7.87763e-05	356502299	XP_003519957.1	1531	0	PREDICTED: uncharacterized protein LOC100790534 [Glycine max]	356502298	XM_003519909.1	523	0	PREDICTED: Glycine max uncharacterized protein LOC100790534 (LOC100790534), mRNA	pop:POPTR_726294	1365	0	--	--	--	Q13489	129	1.9e-06	Baculoviral IAP repeat-containing protein 3	PF02984	Cyclin, C-terminal domain	--	--	--	--	GO:0005634	nucleus	KOG1101	Apoptosis inhibitor IAP1 and related BIR domain proteins
comp64545_c0	1932	1.6929	5.89911e-68	7.56041e-66	356504601	XP_003521084.1	1806	0	PREDICTED: chaperone protein dnaJ 2-like [Glycine max]	356504600	XM_003521036.1	829	0	PREDICTED: Glycine max chaperone protein dnaJ 2-like (LOC100800590), mRNA	zma:100216704	1605	0	K09503	DnaJ homolog, subfamily A, member 2	http://www.genome.jp/dbget-bin/www_bget?ko:K09503	Q04960	1402	0	DnaJ protein homolog	PF01556//PF00684//PF11023//PF00226//PF01155	DnaJ C terminal domain//DnaJ central domain//Protein of unknown function (DUF2614)//DnaJ domain//Hydrogenase expression/synthesis hypA family	GO:0006457//GO:0006464	protein folding//cellular protein modification process	GO:0031072//GO:0051082//GO:0016151	heat shock protein binding//unfolded protein binding//nickel cation binding	GO:0005887	integral to plasma membrane	KOG0712	Molecular chaperone (DnaJ superfamily)
comp63539_c0	2638	1.69318	1.01432e-18	3.47502e-17	225456004	XP_002279101.1	3132	0	PREDICTED: stromal 70 kDa heat shock-related protein, chloroplastic-like [Vitis vinifera]	210145870	AK244561.1	1178	0	Glycine max cDNA, clone: GMFL01-06-M04	vvi:100249184	3132	0	--	--	--	Q02028	2997	0	Stromal 70 kDa heat shock-related protein, chloroplastic	PF02782//PF06723//PF01968//PF02491	FGGY family of carbohydrate kinases, C-terminal domain//MreB/Mbl protein//Hydantoinase/oxoprolinase//Cell division protein FtsA	GO:0000902//GO:0005975//GO:0007049	cell morphogenesis//carbohydrate metabolic process//cell cycle	GO:0005515//GO:0016787//GO:0016773	protein binding//hydrolase activity//phosphotransferase activity, alcohol group as acceptor	--	--	KOG0102	Molecular chaperones mortalin/PBP74/GRP75, HSP70 superfamily
comp63708_c1	1155	1.69451	3.19638e-06	3.79822e-05	356539209	XP_003538092.1	1378	0	PREDICTED: apoptosis-inducing factor homolog A-like [Glycine max]	356542785	XM_003539798.1	453	0	PREDICTED: Glycine max apoptosis-inducing factor homolog A-like (LOC100813439), mRNA	vvi:100241104	1182	2.71e-158	--	--	--	Q54NS9	388	1.03e-40	Apoptosis-inducing factor homolog A	PF07992//PF00070	Pyridine nucleotide-disulphide oxidoreductase//Pyridine nucleotide-disulphide oxidoreductase	GO:0055114	oxidation-reduction process	GO:0050660//GO:0016491	flavin adenine dinucleotide binding//oxidoreductase activity	--	--	KOG2495	NADH-dehydrogenase (ubiquinone)
comp69468_c0	1264	1.69496	2.67949e-08	4.19081e-07	356547147	XP_003541978.1	1349	2.68e-174	PREDICTED: uncharacterized protein LOC100804381 [Glycine max]	356547146	XM_003541930.1	395	0	PREDICTED: Glycine max uncharacterized protein LOC100804381 (LOC100804381), mRNA	rcu:RCOM_0475450	1029	1.24e-126	--	--	--	--	--	--	--	PF08445	FR47-like protein	--	--	GO:0016747	transferase activity, transferring acyl groups other than amino-acyl groups	--	--	--	--
comp66612_c1	1352	1.69541	1.84551e-06	2.2688e-05	356570289	XP_003553322.1	1833	0	PREDICTED: acetyl-coenzyme A synthetase-like [Glycine max]	356570288	XM_003553274.1	779	0	PREDICTED: Glycine max acetyl-coenzyme A synthetase-like (LOC100808939), mRNA	sbi:SORBI_04g021370	1806	0	--	--	--	B9DGD6	1754	0	Acetate--CoA ligase ACS, chloroplastic/glyoxysomal	PF00501	AMP-binding enzyme	GO:0008152	metabolic process	GO:0003824	catalytic activity	--	--	KOG1175	Acyl-CoA synthetase
comp67686_c0	1753	1.69608	3.38332e-24	1.51488e-22	356562896	XP_003549704.1	1465	0	PREDICTED: homeobox protein knotted-1-like 3-like [Glycine max]	356548470	XM_003542577.1	451	0	PREDICTED: Glycine max homeobox protein knotted-1-like 3-like (LOC100803673), mRNA	vvi:100246520	1198	1.18e-156	--	--	--	P48000	1153	5.38e-151	Homeobox protein knotted-1-like 3	PF03791//PF03790//PF03789//PF00046//PF05920	KNOX2 domain//KNOX1 domain//ELK domain//Homeobox domain//Homeobox KN domain	GO:0006355	regulation of transcription, DNA-dependent	GO:0003677//GO:0043565//GO:0003700	DNA binding//sequence-specific DNA binding//sequence-specific DNA binding transcription factor activity	GO:0005634	nucleus	KOG0773	Transcription factor MEIS1 and related HOX domain proteins
comp65387_c0	2021	1.69632	1.06485e-06	1.35106e-05	356573402	XP_003554850.1	323	1.49e-28	PREDICTED: uncharacterized protein LOC100797620 [Glycine max]	356573401	XM_003554802.1	144	3.34e-67	PREDICTED: Glycine max uncharacterized protein LOC100797620 (LOC100797620), mRNA	rcu:RCOM_0852460	1086	2.25e-136	--	--	--	--	--	--	--	PF01764//PF07684	Lipase (class 3)//NOTCH protein	GO:0030154//GO:0007275//GO:0007219//GO:0006629	cell differentiation//multicellular organismal development//Notch signaling pathway//lipid metabolic process	GO:0004806	triglyceride lipase activity	GO:0016021	integral to membrane	--	--
comp66377_c3	1220	1.69663	1.11646e-05	0.000122632	356513575	XP_003525488.1	988	2.85e-126	PREDICTED: uncharacterized protein LOC100804548 [Glycine max]	356565034	XM_003550702.1	385	0	PREDICTED: Glycine max uncharacterized protein LOC100793156 (LOC100793156), mRNA	pop:POPTR_570054	820	1.04e-102	--	--	--	--	--	--	--	--	--	--	--	--	--	--	--	--	--
comp69121_c0	2706	1.6969	2.4041e-21	9.52492e-20	356535135	XP_003536104.1	2664	0	PREDICTED: serine/threonine-protein kinase CTR1-like [Glycine max]	356535134	XM_003536056.1	387	0	PREDICTED: Glycine max serine/threonine-protein kinase CTR1-like (LOC100817822), mRNA	vvi:100262285	2271	0	--	--	--	Q05609	349	2.28e-32	Serine/threonine-protein kinase CTR1	PF07462//PF01485//PF07714//PF00069	Merozoite surface protein 1 (MSP1) C-terminus//IBR domain//Protein tyrosine kinase//Protein kinase domain	GO:0006468//GO:0009405	protein phosphorylation//pathogenesis	GO:0005524//GO:0004672//GO:0008270	ATP binding//protein kinase activity//zinc ion binding	GO:0016020	membrane	KOG0192	Tyrosine kinase specific for activated (GTP-bound) p21cdc42Hs
comp62220_c0	3037	1.69926	1.59674e-16	4.82775e-15	357449575	AES65315.1	2979	0	TBC1 domain family member-like protein [Medicago truncatula]	356556229	XM_003546381.1	74	4.13e-28	PREDICTED: Glycine max uncharacterized protein LOC100812967 (LOC100812967), mRNA	rcu:RCOM_0594830	2373	0	--	--	--	Q92609	356	3.68e-33	TBC1 domain family member 5	PF12179//PF00566	I-kappa-kinase-beta NEMO binding domain//TBC domain	GO:0032851//GO:0032313	positive regulation of Rab GTPase activity//regulation of Rab GTPase activity	GO:0005097//GO:0008384	Rab GTPase activator activity//IkappaB kinase activity	GO:0005622	intracellular	KOG1091	Ypt/Rab-specific GTPase-activating protein GYP6
comp65600_c1	275	1.69936	3.92517e-05	0.000392591	113205174	AAT40518.2	169	3.48e-13	Homeobox-leucine zipper protein HAT7 , putative [Solanum demissum]	--	--	52	5.68e-17	Daucus carota mRNA for DNA-binding protein (transcriptional regulator), complete cds, CHB4	pop:POPTR_820741	159	8.34e-12	--	--	--	A2XD08	157	2.63e-12	Homeobox-leucine zipper protein HOX21	--	--	--	--	--	--	--	--	--	--
comp69857_c3	670	1.69979	2.12536e-21	8.46292e-20	356544671	XP_003540771.1	650	2.17e-79	PREDICTED: uncharacterized protein LOC100800997 [Glycine max]	356541454	XM_003539143.1	263	7.56e-134	PREDICTED: Glycine max uncharacterized protein LOC100804513 (LOC100804513), mRNA	rcu:RCOM_0474390	494	1.85e-56	--	--	--	--	--	--	--	PF01175	Urocanase	--	--	GO:0016153	urocanate hydratase activity	--	--	--	--
comp58798_c0	715	1.70016	3.48262e-05	0.000352561	351726914	ACU15884.1	518	5.6e-63	unknown [Glycine max]	--	--	--	--	--	rcu:RCOM_0390960	378	2.22e-42	--	--	--	Q9SLD4	330	4.56e-36	Zinc finger protein ZAT11	PF01231//PF01363//PF01780//PF02892//PF00096//PF02671	Indoleamine 2,3-dioxygenase//FYVE zinc finger//Ribosomal L37ae protein family//BED zinc finger//Zinc finger, C2H2 type//Paired amphipathic helix repeat	GO:0006355//GO:0006412	regulation of transcription, DNA-dependent//translation	GO:0003677//GO:0020037//GO:0046872//GO:0008270//GO:0003735	DNA binding//heme binding//metal ion binding//zinc ion binding//structural constituent of ribosome	GO:0005840//GO:0005634//GO:0005622	ribosome//nucleus//intracellular	KOG1721	FOG: Zn-finger
comp60696_c0	836	1.70056	0.000537574	0.00425329	388506504	AFK41318.1	1008	1.26e-133	unknown [Lotus japonicus]	388506503	BT141524.1	269	4.4e-137	Lotus japonicus clone JCVI-FLLj-22J23 unknown mRNA	vvi:100256158	808	1.64e-103	--	--	--	Q5EA79	437	1.34e-49	Aldose 1-epimerase	PF01263	Aldose 1-epimerase	GO:0005975	carbohydrate metabolic process	GO:0016853	isomerase activity	--	--	--	--
comp68255_c0	1236	1.70157	2.28005e-06	2.76312e-05	357495629	AET01062.1	900	1.88e-112	Transporter, putative [Medicago truncatula]	357495628	XM_003618055.1	192	4.2e-94	Medicago truncatula Transporter, putative (MTR_5g099020) mRNA, complete cds	vvi:100267546	848	1.74e-104	--	--	--	Q9SVE7	776	2.15e-95	MATE efflux family protein 3, chloroplastic	PF01554	MatE	GO:0055085//GO:0006855	transmembrane transport//drug transmembrane transport	GO:0015238//GO:0015297//GO:0022857	drug transmembrane transporter activity//antiporter activity//transmembrane transporter activity	GO:0016020	membrane	--	--
comp69618_c0	586	1.70164	1.1532e-07	1.67381e-06	384368002	AFD64746.1	728	1.15e-86	SOS1 [Glycine max]	384368001	NM_001258010.1	394	0	Glycine max son of sevenless homolog 1 (Drosophila) (SOS1), mRNA gi|380513813|gb|JQ287499.1| Glycine max SOS1 (SOS1) mRNA, complete cds	pop:POPTR_231570	682	2.14e-80	--	--	--	Q9LKW9	622	3.09e-73	Sodium/hydrogen exchanger 7	PF00999	Sodium/hydrogen exchanger family	GO:0055085//GO:0006812//GO:0006814	transmembrane transport//cation transport//sodium ion transport	GO:0015299	solute:hydrogen antiporter activity	GO:0016021	integral to membrane	KOG1965	Sodium/hydrogen exchanger protein
comp66353_c0	2299	1.70183	5.69259e-13	1.37877e-11	356552145	XP_003544430.1	1994	0	PREDICTED: protein DA1-like isoform 1 [Glycine max]	356564238	XM_003550315.1	578	0	PREDICTED: Glycine max protein DA1-like, transcript variant 1 (LOC100783253), mRNA	rcu:RCOM_1593410	1831	0	--	--	--	P0C7Q8	1637	0	Protein DA1	PF08122//PF00412	NADH-ubiquinone oxidoreductase B12 subunit family//LIM domain	--	--	GO:0008270//GO:0008137	zinc ion binding//NADH dehydrogenase (ubiquinone) activity	GO:0005739	mitochondrion	KOG1703	Adaptor protein Enigma and related PDZ-LIM proteins
comp66861_c0	560	1.703	1.43835e-18	4.89068e-17	--	--	--	--	--	--	--	--	--	--	--	--	--	--	--	--	--	--	--	--	--	--	--	--	--	--	--	--	--	--
comp62194_c0	1676	1.70302	4.24973e-06	4.96419e-05	356513239	XP_003525321.1	1780	0	PREDICTED: serine/threonine-protein kinase At5g01020-like [Glycine max]	356513238	XM_003525273.1	695	0	PREDICTED: Glycine max serine/threonine-protein kinase At5g01020-like (LOC100800465), mRNA	vvi:100255419	1517	0	--	--	--	Q8GXZ3	1156	4.23e-152	Serine/threonine-protein kinase At5g01020	PF07714//PF00069	Protein tyrosine kinase//Protein kinase domain	GO:0006468	protein phosphorylation	GO:0005524//GO:0004672	ATP binding//protein kinase activity	--	--	--	--
comp54623_c0	908	1.70343	0.000138478	0.00123483	388516893	AFK46508.1	563	2.71e-68	unknown [Lotus japonicus]	70779786	DQ099109.1	42	7.41e-11	Arachis stenosperma clone AS1RN22E12 microsatellite sequence	vvi:100264180	484	2.43e-56	--	--	--	Q3EBL9	466	6.39e-55	Vacuolar protein-sorting-associated protein 37 homolog 2	PF04111//PF04177	Autophagy protein Apg6//TAP42-like family	GO:0006914//GO:0009966	autophagy//regulation of signal transduction	--	--	--	--	--	--
comp60347_c0	1124	1.70343	4.55267e-11	9.31606e-10	351721816	BAA19610.1	873	1.36e-113	cysteine proteinase inhibitor [Glycine max]	210145016	AK243707.1	328	9.53e-170	Glycine max cDNA, clone: GMFL01-01-A15	pop:POPTR_639787	716	1.33e-90	--	--	--	Q0JNR2	651	4.32e-81	Cysteine proteinase inhibitor 12	PF00031	Cystatin domain	GO:0010466	negative regulation of peptidase activity	GO:0004869	cysteine-type endopeptidase inhibitor activity	--	--	--	--
comp68926_c0	992	1.70437	9.99525e-09	1.63266e-07	356514041	XP_003525716.1	926	5.74e-117	PREDICTED: low affinity cationic amino acid transporter 2-like [Glycine max]	356514040	XM_003525668.1	207	1.54e-102	PREDICTED: Glycine max low affinity cationic amino acid transporter 2-like (LOC100820395), mRNA	rcu:RCOM_1321230	809	1.83e-99	--	--	--	Q9ASS7	762	1.28e-93	Cationic amino acid transporter 2, vacuolar	PF00324//PF03845//PF06689	Amino acid permease//Spore germination protein//ClpX C4-type zinc finger	GO:0006810//GO:0055085//GO:0009847	transport//transmembrane transport//spore germination	GO:0008270//GO:0046983	zinc ion binding//protein dimerization activity	GO:0016020//GO:0016021	membrane//integral to membrane	KOG1286	Amino acid transporters
comp65583_c0	972	1.70453	7.06321e-05	0.000672865	356496604	XP_003517156.1	1107	1.31e-149	PREDICTED: LOW QUALITY PROTEIN: NEP1-interacting protein 1-like [Glycine max]	356496603	XM_003517108.1	470	0	PREDICTED: Glycine max NEP1-interacting protein 1-like (LOC100807641), mRNA	rcu:RCOM_0782600	1047	8e-141	--	--	--	Q8GT75	931	2.33e-124	NEP1-interacting protein 1	PF12861//PF01024//PF05433	Anaphase-promoting complex subunit 11 RING-H2 finger//Colicin pore forming domain//Glycine zipper 2TM domain	GO:0050829//GO:0019835	defense response to Gram-negative bacterium//cytolysis	GO:0004842	ubiquitin-protein ligase activity	GO:0019867//GO:0016021//GO:0005680	outer membrane//integral to membrane//anaphase-promoting complex	KOG0800	FOG: Predicted E3 ubiquitin ligase
comp64814_c0	1740	1.70458	5.10777e-07	6.77952e-06	356555748	XP_003546192.1	1742	0	PREDICTED: scarecrow-like protein 13-like [Glycine max]	356555747	XM_003546144.1	628	0	PREDICTED: Glycine max scarecrow-like protein 13-like (LOC100819190), mRNA	pop:POPTR_808289	1278	4.51e-167	--	--	--	Q9M0M5	1035	5.58e-132	Scarecrow-like protein 13	--	--	--	--	--	--	--	--	--	--
comp67416_c1	3767	1.70472	3.9152e-11	8.06373e-10	356505262	XP_003521411.1	2113	0	PREDICTED: putative pentatricopeptide repeat-containing protein At5g37570-like [Glycine max]	356505261	XM_003521363.1	651	0	PREDICTED: Glycine max putative pentatricopeptide repeat-containing protein At5g37570-like (LOC100795649), mRNA	vvi:100261353	84	2.99e-08	--	--	--	Q9FHR3	1491	0	Putative pentatricopeptide repeat-containing protein At5g37570	PF10399//PF05460	Ubiquitinol-cytochrome C reductase Fe-S subunit TAT signal//Origin recognition complex subunit 6 (ORC6)	GO:0006260//GO:0055114	DNA replication//oxidation-reduction process	GO:0003677//GO:0008121	DNA binding//ubiquinol-cytochrome-c reductase activity	GO:0005664	nuclear origin of replication recognition complex	--	--
comp65295_c3	1253	1.70739	6.10615e-06	6.99082e-05	356534673	XP_003535877.1	1288	3.58e-174	PREDICTED: uncharacterized protein LOC100779686 [Glycine max]	356534672	XM_003535829.1	309	3.88e-159	PREDICTED: Glycine max uncharacterized protein LOC100779686 (LOC100779686), mRNA	rcu:RCOM_0516650	1163	1.14e-154	--	--	--	--	--	--	--	--	--	--	--	--	--	--	--	--	--
comp63568_c1	1708	1.7081	8.37738e-06	9.40072e-05	356510086	XP_003523771.1	1746	0	PREDICTED: uncharacterized protein LOC100793040 [Glycine max]	356510085	XM_003523723.1	694	0	PREDICTED: Glycine max uncharacterized protein LOC100793040 (LOC100793040), mRNA	vvi:100242078	1395	0	--	--	--	--	--	--	--	PF12861	Anaphase-promoting complex subunit 11 RING-H2 finger	--	--	GO:0004842	ubiquitin-protein ligase activity	GO:0005680	anaphase-promoting complex	--	--
comp68958_c5	850	1.71016	5.83082e-32	3.45656e-30	255636806	ACU18736.1	809	6.74e-105	unknown [Glycine max]	356531438	XM_003534237.1	367	0	PREDICTED: Glycine max syntaxin-22-like (LOC100796477), mRNA	vvi:100257399	751	4.38e-96	--	--	--	P93654	666	2e-84	Syntaxin-22	PF00804	Syntaxin	--	--	--	--	GO:0016020	membrane	KOG0811	SNARE protein PEP12/VAM3/Syntaxin 7/Syntaxin 17
comp67058_c0	3155	1.71063	5.57821e-29	2.98284e-27	225427238	XP_002278429.1	2664	0	PREDICTED: protein phosphatase 2C 29-like [Vitis vinifera]	356565427	XM_003550894.1	125	1.91e-56	PREDICTED: Glycine max protein phosphatase 2C 29-like (LOC100779143), mRNA	vvi:100264235	2664	0	--	--	--	O82302	1964	0	Protein phosphatase 2C 29	PF07228//PF00481//PF02390//PF00286//PF02088	Stage II sporulation protein E (SpoIIE)//Protein phosphatase 2C//Putative methyltransferase//Viral coat protein//Ornatin	GO:0030193//GO:0007155//GO:0006400	regulation of blood coagulation//cell adhesion//tRNA modification	GO:0005198//GO:0003824//GO:0008176	structural molecule activity//catalytic activity//tRNA (guanine-N7-)-methyltransferase activity	GO:0019028//GO:0005576	viral capsid//extracellular region	KOG0700	Protein phosphatase 2C/pyruvate dehydrogenase (lipoamide) phosphatase
comp67814_c4	1964	1.71171	6.41895e-21	2.46899e-19	356521459	XP_003529373.1	1666	0	PREDICTED: protein IQ-DOMAIN 14-like isoform 1 [Glycine max]	210144372	AK287154.1	551	0	Glycine max cDNA, clone: GMFL01-45-G10	pop:POPTR_738961	1418	0	--	--	--	Q8LPG9	235	4.58e-19	Protein IQ-DOMAIN 14	PF00612//PF00779	IQ calmodulin-binding motif//BTK motif	GO:0035556	intracellular signal transduction	GO:0005515	protein binding	--	--	--	--
comp67801_c0	2701	1.71299	1.42207e-22	5.97837e-21	356497199	XP_003517450.1	3440	0	PREDICTED: phospholipase D gamma 1-like isoform 1 [Glycine max]	356497198	XM_003517402.1	1271	0	PREDICTED: Glycine max phospholipase D gamma 1-like, transcript variant 1 (LOC100786241), mRNA	vvi:100252995	3055	0	--	--	--	P93733	2986	0	Phospholipase D beta 1	PF03550//PF00168//PF00614	Outer membrane lipoprotein LolB//C2 domain//Phospholipase D Active site motif	GO:0008152//GO:0015031	metabolic process//protein transport	GO:0005515//GO:0003824	protein binding//catalytic activity	GO:0009279	cell outer membrane	KOG1329	Phospholipase D1
comp57478_c0	647	1.71356	1.86285e-21	7.43638e-20	--	--	--	--	--	--	--	--	--	--	--	--	--	--	--	--	--	--	--	--	PF04554//PF02966	Extensin-like region//Mitosis protein DIM1	GO:0009664//GO:0007067	plant-type cell wall organization//mitosis	GO:0005199	structural constituent of cell wall	GO:0005681	spliceosomal complex	--	--
comp64968_c0	2056	1.71369	1.19665e-07	1.7329e-06	356519790	XP_003528552.1	1531	0	PREDICTED: putative receptor-like protein kinase At1g72540-like [Glycine max]	356558925	XM_003547705.1	469	0	PREDICTED: Glycine max putative receptor-like protein kinase At1g72540-like (LOC100788896), mRNA	rcu:RCOM_0651870	1359	3.51e-179	--	--	--	Q9CAH1	1197	7.07e-156	Putative receptor-like protein kinase At1g72540	PF07714//PF00069	Protein tyrosine kinase//Protein kinase domain	GO:0006468	protein phosphorylation	GO:0005524//GO:0004672	ATP binding//protein kinase activity	--	--	--	--
comp60121_c0	2067	1.71525	6.11988e-09	1.0191e-07	356549718	XP_003543238.1	643	1.71e-75	PREDICTED: uncharacterized protein LOC100818804 [Glycine max]	388494981	BT135762.1	181	9.25e-88	Medicago truncatula clone JCVI-FLMt-7D20 unknown mRNA	pop:POPTR_579453	599	2.53e-69	--	--	--	--	--	--	--	PF10717	Occlusion-derived virus envelope protein ODV-E18	--	--	--	--	GO:0019031	viral envelope	--	--
comp66092_c0	3043	1.71705	6.99392e-34	4.35826e-32	356526905	XP_003532056.1	2122	0	PREDICTED: F-box/kelch-repeat protein SKIP11-like [Glycine max]	356526904	XM_003532008.1	853	0	PREDICTED: Glycine max F-box/kelch-repeat protein SKIP11-like (LOC100791897), mRNA	rcu:RCOM_0141700	1513	0	--	--	--	Q8L736	1399	0	F-box/kelch-repeat protein SKIP11	PF00416//PF01344//PF07646//PF00646//PF03589	Ribosomal protein S13/S18//Kelch motif//Kelch motif//F-box domain//Antitermination protein	GO:0006355//GO:0006412	regulation of transcription, DNA-dependent//translation	GO:0003677//GO:0003723//GO:0005515//GO:0003735	DNA binding//RNA binding//protein binding//structural constituent of ribosome	GO:0005840//GO:0005622	ribosome//intracellular	KOG1072	FOG: Kelch repeat
comp59325_c0	968	1.71724	9.3997e-05	0.000870049	357439037	AES60046.1	1369	0	Serine/threonine protein phosphatase [Medicago truncatula]	359806012	NM_001254499.1	580	0	Glycine max phytochrome-associated serine/threonine protein phosphatase-like (LOC100805081), mRNA gi|255644875|gb|BT097691.1| Soybean clone JCVI-FLGm-22M10 unknown mRNA	vvi:100259271	1362	0	K15498	serine/threonine-protein phosphatase 6 catalytic subunit [EC:3.1.3.16]	http://www.genome.jp/dbget-bin/www_bget?ko:K15498	Q8LSN3	1369	0	Phytochrome-associated serine/threonine-protein phosphatase	PF00149	Calcineurin-like phosphoesterase	--	--	GO:0046872//GO:0016787//GO:0004721	metal ion binding//hydrolase activity//phosphoprotein phosphatase activity	GO:0005737	cytoplasm	KOG0373	Serine/threonine specific protein phosphatase involved in cell cycle control, PP2A-related
comp69673_c0	419	1.71789	1.72859e-10	3.35295e-09	--	--	--	--	--	--	--	--	--	--	--	--	--	--	--	--	--	--	--	--	--	--	--	--	--	--	--	--	--	--
comp64622_c0	2095	1.71901	7.40698e-58	8.11333e-56	357451629	AES66342.1	1865	0	Phosphoglycerate kinase [Medicago truncatula]	356525743	XM_003531435.1	703	0	PREDICTED: Glycine max phosphoglycerate kinase, cytosolic-like (LOC100796458), mRNA	pop:POPTR_832630	1841	0	--	--	--	Q42961	1840	0	Phosphoglycerate kinase, chloroplastic	PF00162	Phosphoglycerate kinase	GO:0016310//GO:0006096	phosphorylation//glycolysis	GO:0004618	phosphoglycerate kinase activity	GO:0005737	cytoplasm	KOG1367	3-phosphoglycerate kinase
comp67929_c2	1719	1.72079	3.46055e-15	9.68587e-14	356540241	XP_003538598.1	1663	0	PREDICTED: uncharacterized protein LOC100778486 [Glycine max]	356540240	XM_003538550.1	639	0	PREDICTED: Glycine max uncharacterized protein LOC100778486 (LOC100778486), mRNA	vvi:100243914	1566	0	--	--	--	--	--	--	--	PF06899	WzyE protein	--	--	--	--	GO:0016021	integral to membrane	--	--
comp64586_c3	215	1.72229	1.90458e-10	3.67854e-09	--	--	--	--	--	--	--	--	--	--	--	--	--	--	--	--	--	--	--	--	--	--	--	--	--	--	--	--	--	--
comp65411_c0	1229	1.72295	2.26776e-05	0.000237552	357481703	AFK41451.1	1324	4.42e-179	unknown [Medicago truncatula]	356497215	XM_003517410.1	548	0	PREDICTED: Glycine max E3 ubiquitin-protein ligase At1g12760-like (LOC100790497), mRNA	rcu:RCOM_1685450	1243	7.98e-167	--	--	--	Q9LN71	1135	3.19e-151	E3 ubiquitin-protein ligase At1g12760	PF05875//PF12861//PF04505	Ceramidase//Anaphase-promoting complex subunit 11 RING-H2 finger//Interferon-induced transmembrane protein	GO:0006672//GO:0009607	ceramide metabolic process//response to biotic stimulus	GO:0016874//GO:0004842//GO:0016811//GO:0008270	ligase activity//ubiquitin-protein ligase activity//hydrolase activity, acting on carbon-nitrogen (but not peptide) bonds, in linear amides//zinc ion binding	GO:0005680//GO:0016021	anaphase-promoting complex//integral to membrane	KOG0800	FOG: Predicted E3 ubiquitin ligase
comp63995_c1	2420	1.72332	2.90647e-12	6.64792e-11	356532605	XP_003534862.1	2811	0	PREDICTED: vacuolar-sorting receptor 7-like [Glycine max]	356556143	XM_003546339.1	1009	0	PREDICTED: Glycine max vacuolar-sorting receptor 7-like (LOC100790467), mRNA	pop:POPTR_830898	2510	0	--	--	--	Q9FYH7	2397	0	Vacuolar-sorting receptor 6	PF07645//PF00131	Calcium-binding EGF domain//Metallothionein	--	--	GO:0046872//GO:0005509	metal ion binding//calcium ion binding	--	--	KOG1217	Fibrillins and related proteins containing Ca2+-binding EGF-like domains
comp67021_c0	2840	1.72361	3.1717e-17	9.9545e-16	356552904	XP_003544802.1	268	2.14e-21	PREDICTED: uncharacterized protein LOC100791165 [Glycine max]	356552903	XM_003544754.1	765	0	PREDICTED: Glycine max uncharacterized protein LOC100791165 (LOC100791165), mRNA	rcu:RCOM_0752240	208	3e-14	--	--	--	Q3USH5	153	8.62e-09	Splicing factor, suppressor of white-apricot homolog	PF01805	Surp module	GO:0006396	RNA processing	GO:0003723	RNA binding	--	--	KOG3869	Uncharacterized conserved protein
comp64850_c0	2018	1.72401	5.11652e-15	1.41457e-13	356573279	XP_003554790.1	1580	0	PREDICTED: probable inactive purple acid phosphatase 29-like [Glycine max]	356573278	XM_003554742.1	568	0	PREDICTED: Glycine max probable inactive purple acid phosphatase 29-like (LOC100806116), mRNA	pop:POPTR_245256	1456	0	--	--	--	Q9FMK9	1290	5.62e-171	Probable inactive purple acid phosphatase 29	PF10954//PF06667//PF00149	Protein of unknown function (DUF2755)//Phage shock protein B//Calcineurin-like phosphoesterase	GO:0009271//GO:0006355	phage shock//regulation of transcription, DNA-dependent	GO:0016787	hydrolase activity	GO:0016021	integral to membrane	KOG1432	Predicted DNA repair exonuclease SIA1
comp69587_c3	775	1.72405	4.05351e-36	2.69575e-34	--	--	--	--	--	--	--	--	--	--	--	--	--	--	--	--	--	--	--	--	--	--	--	--	--	--	--	--	--	--
comp63851_c0	1160	1.72409	0.000108424	0.00099141	359806422	ACU18462.1	1035	1.44e-138	unknown [Glycine max]	356563369	XM_003549889.1	577	0	PREDICTED: Glycine max GTP-binding protein YPTM2-like, transcript variant 1 (LOC100818694), mRNA	pop:POPTR_830731	1026	3.52e-137	K07874	Ras-related protein Rab-1A	http://www.genome.jp/dbget-bin/www_bget?ko:K07874	Q05737	967	2.82e-129	GTP-binding protein YPTM2	PF00004//PF03193//PF02421//PF00735//PF10662//PF00071//PF00025//PF04670//PF00009//PF07728//PF08477	ATPase family associated with various cellular activities (AAA)//Protein of unknown function, DUF258//Ferrous iron transport protein B//Septin//Ethanolamine utilisation - propanediol utilisation//Ras family//ADP-ribosylation factor family//Gtr1/RagA G protein conserved region//Elongation factor Tu GTP binding domain//AAA domain (dynein-related subfamily)//Miro-like protein	GO:0015684//GO:0007264//GO:0015031//GO:0007049//GO:0006576	ferrous iron transport//small GTPase mediated signal transduction//protein transport//cell cycle//cellular biogenic amine metabolic process	GO:0005524//GO:0003924//GO:0015093//GO:0005525//GO:0016887	ATP binding//GTPase activity//ferrous iron transmembrane transporter activity//GTP binding//ATPase activity	GO:0005634//GO:0005622//GO:0005737//GO:0016021	nucleus//intracellular//cytoplasm//integral to membrane	KOG0084	GTPase Rab1/YPT1, small G protein superfamily, and related GTP-binding proteins
comp68444_c2	788	1.72469	1.27133e-10	2.50281e-09	357474501	AES89732.1	1026	1.49e-132	Acyl-coenzyme A oxidase 3, peroxisomal [Medicago truncatula]	356542997	XM_003539902.1	235	3.29e-118	PREDICTED: Glycine max acyl-coenzyme A oxidase 3, peroxisomal-like (LOC100780811), mRNA	pop:POPTR_792231	886	4.71e-116	--	--	--	P0CZ23	867	6.06e-110	Acyl-coenzyme A oxidase 3, peroxisomal	PF02770	Acyl-CoA dehydrogenase, middle domain	GO:0006635//GO:0055114	fatty acid beta-oxidation//oxidation-reduction process	GO:0003997//GO:0050660//GO:0003995	acyl-CoA oxidase activity//flavin adenine dinucleotide binding//acyl-CoA dehydrogenase activity	GO:0005777	peroxisome	KOG0135	Pristanoyl-CoA/acyl-CoA oxidase
comp65605_c0	1686	1.72477	2.40606e-06	2.90711e-05	356557644	XP_003547125.1	1513	0	PREDICTED: uncharacterized protein LOC100798932 [Glycine max]	356557643	XM_003547077.1	611	0	PREDICTED: Glycine max uncharacterized protein LOC100798932 (LOC100798932), mRNA	vvi:100250855	1179	7.3e-154	--	--	--	--	--	--	--	--	--	--	--	--	--	--	--	--	--
comp66326_c2	431	1.72494	7.18972e-12	1.58274e-10	--	--	--	--	--	--	--	--	--	--	--	--	--	--	--	--	--	--	--	--	--	--	--	--	--	--	--	--	--	--
comp60645_c0	1443	1.72614	7.3568e-11	1.48525e-09	356517114	XP_003527235.1	1201	5.08e-161	PREDICTED: probable protein phosphatase 2C 39-like [Glycine max]	363814321	NM_001255873.1	516	0	Glycine max probable protein phosphatase 2C 39-like (LOC100787942), mRNA gi|255636177|gb|BT094096.1| Soybean clone JCVI-FLGm-18M9 unknown mRNA	pop:POPTR_568871	1115	6.85e-148	--	--	--	Q9LDA7	1073	1.53e-142	Probable protein phosphatase 2C 39	PF07228//PF00481	Stage II sporulation protein E (SpoIIE)//Protein phosphatase 2C	--	--	GO:0003824	catalytic activity	--	--	KOG0698	Serine/threonine protein phosphatase
comp65946_c3	1583	1.72636	2.74749e-07	3.78315e-06	357510869	AES81941.1	1384	0	Glucosyltransferase-14 [Medicago truncatula]	356505286	XM_003521375.1	358	0	PREDICTED: Glycine max UDP-glycosyltransferase 73C1-like (LOC100802554), mRNA	aly:ARALYDRAFT_482658	1118	1.25e-144	--	--	--	Q9ZQ99	1111	1.05e-144	UDP-glycosyltransferase 73C1	PF07724//PF02212//PF00201	AAA domain (Cdc48 subfamily)//Dynamin GTPase effector domain//UDP-glucoronosyl and UDP-glucosyl transferase	GO:0008152	metabolic process	GO:0005524//GO:0016758//GO:0005525//GO:0003924	ATP binding//transferase activity, transferring hexosyl groups//GTP binding//GTPase activity	--	--	KOG1192	UDP-glucuronosyl and UDP-glucosyl transferase
comp62459_c0	1034	1.72666	6.24458e-30	3.46197e-28	357491617	AES99054.1	989	1.29e-131	Cbs domain protein [Medicago truncatula]	357491618	XM_003616049.1	363	0	Medicago truncatula Cbs domain protein (MTR_5g076080) mRNA, complete cds	pop:POPTR_571952	900	1.06e-118	--	--	--	Q9LEV3	869	4.37e-115	CBS domain-containing protein CBSX3, mitochondrial	PF00571//PF07477	CBS domain//Glycosyl hydrolase family 67 C-terminus	GO:0045493//GO:0008152	xylan catabolic process//metabolic process	GO:0005515//GO:0003824//GO:0046559	protein binding//catalytic activity//alpha-glucuronidase activity	GO:0005576	extracellular region	--	--
comp59865_c0	1000	1.72692	3.96362e-06	4.65402e-05	356531257	XP_003534194.1	794	4.64e-102	PREDICTED: uncharacterized protein LOC100793858 [Glycine max]	--	--	--	--	--	ath:AT4G13270	565	3.17e-68	--	--	--	--	--	--	--	PF06072//PF11837	Alphaherpesvirus tegument protein US9//Domain of unknown function (DUF3357)	--	--	GO:0004575//GO:0004564	sucrose alpha-glucosidase activity//beta-fructofuranosidase activity	GO:0019033	viral tegument	--	--
comp68981_c0	2248	1.72708	2.10594e-08	3.33328e-07	356541262	XP_003539098.1	2099	0	PREDICTED: uncharacterized protein LOC100808078 [Glycine max]	356547219	XM_003541966.1	89	1.4e-36	PREDICTED: Glycine max uncharacterized protein LOC100780298 (LOC100780298), mRNA	rcu:RCOM_0392600	1741	0	--	--	--	Q9VSJ8	154	4.09e-09	Exocyst complex component 7	PF03081	Exo70 exocyst complex subunit	GO:0006887	exocytosis	--	--	GO:0000145	exocyst	KOG2344	Exocyst component protein and related proteins
comp59828_c0	844	1.72722	5.52297e-06	6.35764e-05	351727767	ACU15776.1	501	3.11e-60	unknown [Glycine max]	--	--	--	--	--	rcu:RCOM_0421550	420	4.5e-48	--	--	--	Q54SW1	180	5.49e-15	Putative phosphatidylglycerol/phosphatidylinositol transfer protein DDB_G0282179	PF01443	Viral (Superfamily 1) RNA helicase	--	--	GO:0004386	helicase activity	--	--	KOG4680	Uncharacterized conserved protein, contains ML domain
comp54662_c0	639	1.72834	2.82913e-06	3.3847e-05	388508246	AFK42189.1	295	2.92e-31	unknown [Lotus japonicus]	--	--	--	--	--	rcu:RCOM_1255910	240	3.56e-23	--	--	--	--	--	--	--	--	--	--	--	--	--	--	--	--	--
comp67042_c0	519	1.72864	1.87574e-07	2.64256e-06	356555581	XP_003546109.1	397	4.14e-43	PREDICTED: LEC14B homolog [Glycine max]	356500235	XM_003518891.1	51	4.1e-16	PREDICTED: Glycine max LEC14B protein-like (LOC100803937), mRNA	aly:ARALYDRAFT_911899	341	3e-35	K11801	WD repeat-containing protein 23	http://www.genome.jp/dbget-bin/www_bget?ko:K11801	O24467	321	1.25e-33	LEC14B homolog	--	--	--	--	--	--	--	--	KOG0266	WD40 repeat-containing protein
comp65363_c3	1106	1.72875	4.96345e-23	2.11187e-21	356512273	XP_003524845.1	1357	0	PREDICTED: protein SRG1-like [Glycine max]	356512272	XM_003524797.1	297	1.6e-152	PREDICTED: Glycine max protein SRG1-like (LOC100817012), mRNA	vvi:100259799	1190	1.02e-159	--	--	--	D4N501	992	6.53e-131	Probable 2-oxoglutarate/Fe(II)-dependent dioxygenase	PF03171	2OG-Fe(II) oxygenase superfamily	GO:0055114	oxidation-reduction process	GO:0016706//GO:0016491	oxidoreductase activity, acting on paired donors, with incorporation or reduction of molecular oxygen, 2-oxoglutarate as one donor, and incorporation of one atom each of oxygen into both donors//oxidoreductase activity	--	--	KOG0143	Iron/ascorbate family oxidoreductases
comp67499_c2	1668	1.73005	2.18263e-08	3.44777e-07	225427278	CBI33922.3	1027	9.43e-131	unnamed protein product [Vitis vinifera]	356522613	XM_003529893.1	174	5.79e-84	PREDICTED: Glycine max BUD13 homolog (LOC100783213), mRNA	vvi:100245538	1027	1.01e-130	--	--	--	Q8R149	250	4.07e-21	BUD13 homolog	PF02723	Non-structural protein NS3/Small envelope protein E	--	--	--	--	GO:0016020	membrane	KOG2654	Uncharacterized conserved protein
comp67732_c0	1069	1.73006	1.03862e-05	0.000114879	356535041	XP_003536057.1	794	2.23e-102	PREDICTED: single-stranded DNA-binding protein, mitochondrial-like [Glycine max]	388505151	BT140847.1	298	4.3e-153	Lotus japonicus clone JCVI-FLLj-11I21 unknown mRNA	rcu:RCOM_1318760	704	8.76e-89	--	--	--	Q84J78	653	2.27e-82	Single-stranded DNA-binding protein, mitochondrial	PF00436	Single-strand binding protein family	--	--	GO:0003697	single-stranded DNA binding	--	--	--	--
comp63450_c1	1891	1.73006	8.72341e-07	1.12392e-05	356520363	XP_003528832.1	970	1.01e-123	PREDICTED: uncharacterized protein At1g01500-like [Glycine max]	356522581	XM_003529877.1	211	1.78e-104	PREDICTED: Glycine max uncharacterized protein LOC100817930 (LOC100817930), mRNA	ath:AT1G01500	805	1.01e-98	--	--	--	Q8GUH2	805	8.03e-100	Uncharacterized protein At1g01500	PF01690//PF03857	Potato leaf roll virus readthrough protein//Colicin immunity protein	GO:0030153	bacteriocin immunity	GO:0015643	toxin binding	GO:0019028	viral capsid	--	--
comp66591_c1	1604	1.73018	9.73793e-07	1.2425e-05	351724373	ACM45954.1	2322	0	serine hydroxymethyltransferase 4 [Glycine max]	210145372	AK244063.1	961	0	Glycine max cDNA, clone: GMFL01-01-P23	pop:POPTR_819509	2222	0	--	--	--	Q9SZJ5	1517	0	Serine hydroxymethyltransferase, mitochondrial	PF01818//PF01212//PF00464	Bacteriophage translational regulator//Beta-eliminating lyase//Serine hydroxymethyltransferase	GO:0006520//GO:0006730//GO:0006563//GO:0006544//GO:0032259//GO:0019264	cellular amino acid metabolic process//one-carbon metabolic process//L-serine metabolic process//glycine metabolic process//methylation//glycine biosynthetic process from serine	GO:0003723//GO:0008168//GO:0004372//GO:0016829//GO:0030170	RNA binding//methyltransferase activity//glycine hydroxymethyltransferase activity//lyase activity//pyridoxal phosphate binding	GO:0005737	cytoplasm	KOG2467	Glycine/serine hydroxymethyltransferase
comp64836_c0	1210	1.73077	5.17267e-15	1.4276e-13	356506863	XP_003522195.1	716	8.6e-90	PREDICTED: PRA1 family protein B4-like isoform 2 [Glycine max]	356506864	XM_003522147.1	212	3.13e-105	PREDICTED: Glycine max PRA1 family protein B4-like, transcript variant 2 (LOC100801690), mRNA	ath:AT2G38360	606	2.38e-73	--	--	--	O80915	606	1.9e-74	PRA1 family protein B4	PF00344	SecY translocase	GO:0015031	protein transport	GO:0015450	P-P-bond-hydrolysis-driven protein transmembrane transporter activity	GO:0016020	membrane	KOG3142	Prenylated rab acceptor 1
comp66977_c0	1616	1.73283	7.9325e-06	8.92047e-05	356557080	XP_003546846.1	1516	0	PREDICTED: CTP synthase-like [Glycine max]	356557079	XM_003546798.1	58	1.71e-19	PREDICTED: Glycine max CTP synthase-like (LOC100816167), mRNA	rcu:RCOM_1559600	1278	7.03e-167	--	--	--	Q54V77	806	4.19e-98	CTP synthase	PF07722	Peptidase C26	GO:0006541	glutamine metabolic process	GO:0016787	hydrolase activity	--	--	KOG2387	CTP synthase (UTP-ammonia lyase)
comp63624_c1	1001	1.73419	3.09903e-08	4.80897e-07	356550516	XP_003543632.1	894	3.17e-116	PREDICTED: prolyl 4-hydroxylase subunit alpha-1-like [Glycine max]	356550515	XM_003543584.1	324	1.41e-167	PREDICTED: Glycine max prolyl 4-hydroxylase subunit alpha-1-like (LOC100805097), mRNA	rcu:RCOM_0853250	800	3.5e-102	K00472	prolyl 4-hydroxylase [EC:1.14.11.2]	http://www.genome.jp/dbget-bin/www_bget?ko:K00472	Q20065	217	5.12e-18	Prolyl 4-hydroxylase subunit alpha-2	PF03171	2OG-Fe(II) oxygenase superfamily	GO:0055114	oxidation-reduction process	GO:0016706//GO:0016491	oxidoreductase activity, acting on paired donors, with incorporation or reduction of molecular oxygen, 2-oxoglutarate as one donor, and incorporation of one atom each of oxygen into both donors//oxidoreductase activity	--	--	KOG1591	Prolyl 4-hydroxylase alpha subunit
comp85645_c0	1437	1.73431	0.000484924	0.00386864	358248766	ACU18392.1	1489	0	unknown [Glycine max]	358248765	NM_001253263.1	615	0	Glycine max diaminopimelate epimerase, chloroplastic-like (LOC100807528), mRNA gi|255636094|gb|BT094052.1| Soybean clone JCVI-FLGm-18I7 unknown mRNA	vvi:100241380	1309	5.11e-176	K01778	diaminopimelate epimerase [EC:5.1.1.7]	http://www.genome.jp/dbget-bin/www_bget?ko:K01778	Q9LFG2	1206	1.41e-161	Diaminopimelate epimerase, chloroplastic	PF01678	Diaminopimelate epimerase	GO:0009089	lysine biosynthetic process via diaminopimelate	GO:0008837	diaminopimelate epimerase activity	GO:0005737	cytoplasm	--	--
comp67362_c1	1591	1.73461	1.24812e-17	4.04407e-16	356536129	XP_003536592.1	1483	0	PREDICTED: probable protein phosphatase 2C 63-like isoform 1 [Glycine max]	356575705	XM_003555931.1	336	4.85e-174	PREDICTED: Glycine max probable protein phosphatase 2C 63-like, transcript variant 1 (LOC100813810), mRNA	vvi:100254953	1414	0	--	--	--	O81760	1298	2.17e-174	Probable protein phosphatase 2C 63	PF07228//PF00481	Stage II sporulation protein E (SpoIIE)//Protein phosphatase 2C	--	--	GO:0003824	catalytic activity	--	--	KOG0700	Protein phosphatase 2C/pyruvate dehydrogenase (lipoamide) phosphatase
comp57463_c0	1413	1.73768	9.06241e-18	2.95752e-16	228552592	ACQ45020.1	1222	1.5e-164	14-3-3 [Cicer arietinum]	--	--	656	0	Maackia amurensis 14-3-3 protein homolog mRNA, complete cds	rcu:RCOM_0341430	1128	2.6e-150	K06630	tyrosine 3-monooxygenase/tryptophan 5-monooxygenase activation	http://www.genome.jp/dbget-bin/www_bget?ko:K06630	Q96453	1214	1.55e-164	14-3-3-like protein D	--	--	--	--	--	--	--	--	KOG0841	Multifunctional chaperone (14-3-3 family)
comp66626_c1	913	1.73803	2.30298e-16	6.88416e-15	301352773	ADK74832.1	299	6.77e-28	Na+/H+ antiporter [Arachis hypogaea]	301352772	HM590627.1	592	0	Arachis hypogaea Na+/H+ antiporter (NHX1) mRNA, complete cds	vvi:100232960	242	2.94e-20	--	--	--	Q68KI4	238	7.36e-21	Sodium/hydrogen exchanger 1	--	--	--	--	--	--	--	--	--	--
comp62728_c1	1418	1.73815	4.42839e-08	6.78206e-07	356531399	XP_003534265.1	1162	1.9e-149	PREDICTED: uncharacterized protein LOC100785742 [Glycine max]	356531398	XM_003534217.1	304	2.65e-156	PREDICTED: Glycine max uncharacterized protein LOC100785742 (LOC100785742), mRNA	vvi:100250595	858	2.23e-105	--	--	--	--	--	--	--	PF00092	von Willebrand factor type A domain	--	--	GO:0005515	protein binding	--	--	--	--
comp66171_c0	3471	1.73868	0.000102114	0.000937777	32188025	BAC78438.1	1680	0	isoflavonoid glucosyltransferase [Glycyrrhiza echinata]	--	--	--	--	--	rcu:RCOM_0812350	1040	5.44e-126	--	--	--	Q2V6J9	960	1.35e-115	UDP-glucose flavonoid 3-O-glucosyltransferase 7	PF03094//PF00201	Mlo family//UDP-glucoronosyl and UDP-glucosyl transferase	GO:0008152//GO:0008219	metabolic process//cell death	GO:0016758	transferase activity, transferring hexosyl groups	GO:0016021	integral to membrane	KOG1192	UDP-glucuronosyl and UDP-glucosyl transferase
comp63794_c0	386	1.73918	1.27345e-05	0.000138626	--	--	--	--	--	--	--	--	--	--	--	--	--	--	--	--	--	--	--	--	--	--	--	--	--	--	--	--	--	--
comp68025_c0	2176	1.74057	2.09668e-10	4.03727e-09	356496170	XP_003516943.1	2257	0	PREDICTED: GDP-mannose-dependent alpha-mannosyltransferase-like [Glycine max]	356496169	XM_003516895.1	890	0	PREDICTED: Glycine max GDP-mannose-dependent alpha-mannosyltransferase-like (LOC100780899), mRNA	pop:POPTR_417124	1978	0	K06119	sulfoquinovosyltransferase [EC:2.4.1.-]	http://www.genome.jp/dbget-bin/www_bget?ko:K06119	Q8NT41	421	1.4e-43	GDP-mannose-dependent alpha-mannosyltransferase	PF00534	Glycosyl transferases group 1	GO:0009058	biosynthetic process	--	--	--	--	KOG1111	N-acetylglucosaminyltransferase complex, subunit PIG-A/SPT14, required for phosphatidylinositol biosynthesis/Sulfolipid synthase
comp69141_c0	2920	1.74086	1.55717e-44	1.30407e-42	356512385	XP_003524900.1	2936	0	PREDICTED: histidine kinase 3-like [Glycine max]	210140926	AK244845.1	986	0	Glycine max cDNA, clone: GMFL01-15-B10	rcu:RCOM_1079740	2630	0	K14489	arabidopsis histidine kinase 2/3/4 (cytokinin receptor) [EC:2.7.13.3]	http://www.genome.jp/dbget-bin/www_bget?ko:K14489	Q9C5U1	2357	0	Histidine kinase 3	PF00033//PF00072//PF01292//PF02518//PF00512	Cytochrome b(N-terminal)/b6/petB//Response regulator receiver domain//Prokaryotic cytochrome b561//Histidine kinase-, DNA gyrase B-, and HSP90-like ATPase//His Kinase A (phospho-acceptor) domain	GO:0007165//GO:0006355//GO:0000160//GO:0022904	signal transduction//regulation of transcription, DNA-dependent//two-component signal transduction system (phosphorelay)//respiratory electron transport chain	GO:0009055//GO:0005524//GO:0000155//GO:0000156	electron carrier activity//ATP binding//two-component sensor activity//two-component response regulator activity	GO:0016020//GO:0016021	membrane//integral to membrane	KOG0519	Sensory transduction histidine kinase
comp69315_c0	1858	1.74138	1.86018e-08	2.96356e-07	356551024	XP_003543879.1	1483	0	PREDICTED: receptor-like protein kinase FERONIA-like [Glycine max]	356551023	XM_003543831.1	193	1.77e-94	PREDICTED: Glycine max receptor-like protein kinase FERONIA-like (LOC100799780), mRNA	vvi:100258349	1003	9.15e-122	--	--	--	Q9SCZ4	932	3.47e-112	Receptor-like protein kinase FERONIA	PF02144	Repair protein Rad1/Rec1/Rad17	GO:0006281	DNA repair	GO:0003684	damaged DNA binding	GO:0005634	nucleus	KOG4157	beta-1,6-N-acetylglucosaminyltransferase, contains WSC domain
comp53742_c0	730	1.74221	0.000369061	0.00302042	357446775	AES63914.1	394	4.89e-45	Glutaredoxin-C9 [Medicago truncatula]	--	--	--	--	--	rcu:RCOM_1672930	349	3.62e-38	--	--	--	Q9SGP6	305	8.67e-33	Glutaredoxin-C9	PF00462	Glutaredoxin	GO:0045454	cell redox homeostasis	GO:0015035//GO:0009055	protein disulfide oxidoreductase activity//electron carrier activity	--	--	KOG1752	Glutaredoxin and related proteins
comp65493_c1	1359	1.74228	6.30093e-06	7.19041e-05	357475361	AES90163.1	681	3.96e-83	hypothetical protein MTR_4g085990 [Medicago truncatula]	356519708	XM_003528464.1	120	4.9e-54	PREDICTED: Glycine max uncharacterized protein LOC100806882 (LOC100806882), mRNA	pop:POPTR_821232	250	9.4e-22	--	--	--	--	--	--	--	--	--	--	--	--	--	--	--	KOG1187	Serine/threonine protein kinase
comp65162_c1	1670	1.74242	1.18406e-29	6.50737e-28	356559573	XP_003548073.1	2244	0	PREDICTED: glutathione reductase, cytosolic-like [Glycine max]	356559572	XM_003548025.1	798	0	PREDICTED: Glycine max glutathione reductase, cytosolic-like (LOC100783766), mRNA	vvi:100254507	2208	0	--	--	--	Q43621	2230	0	Glutathione reductase, cytosolic	PF02826//PF07992//PF00070//PF01134//PF01266//PF02852	D-isomer specific 2-hydroxyacid dehydrogenase, NAD binding domain//Pyridine nucleotide-disulphide oxidoreductase//Pyridine nucleotide-disulphide oxidoreductase//Glucose inhibited division protein A//FAD dependent oxidoreductase//Pyridine nucleotide-disulphide oxidoreductase, dimerisation domain	GO:0055114//GO:0045454//GO:0008033	oxidation-reduction process//cell redox homeostasis//tRNA processing	GO:0016616//GO:0050660//GO:0048037//GO:0016491	oxidoreductase activity, acting on the CH-OH group of donors, NAD or NADP as acceptor//flavin adenine dinucleotide binding//cofactor binding//oxidoreductase activity	GO:0005737	cytoplasm	KOG0405	Pyridine nucleotide-disulphide oxidoreductase
comp63305_c0	1862	1.74254	7.27503e-15	1.98876e-13	356519974	XP_003528643.1	1828	0	PREDICTED: probable protein phosphatase 2C 40-like [Glycine max]	356519973	XM_003528595.1	648	0	PREDICTED: Glycine max probable protein phosphatase 2C 40-like (LOC100808304), mRNA	vvi:100242615	1661	0	--	--	--	Q9LUS8	1411	0	Probable protein phosphatase 2C 40	PF03821//PF00481	Golgi 4-transmembrane spanning transporter//Protein phosphatase 2C	--	--	GO:0003824	catalytic activity	GO:0016021	integral to membrane	KOG0700	Protein phosphatase 2C/pyruvate dehydrogenase (lipoamide) phosphatase
comp67587_c0	424	1.74309	1.16638e-13	2.96333e-12	--	--	--	--	--	--	--	--	--	--	--	--	--	--	--	--	--	--	--	--	--	--	--	--	--	--	--	--	--	--
comp66676_c0	1720	1.74378	1.70117e-07	2.41273e-06	356525920	XP_003531569.1	1979	0	PREDICTED: tubby-like F-box protein 8-like [Glycine max]	356525919	XM_003531521.1	858	0	PREDICTED: Glycine max tubby-like F-box protein 8-like (LOC100799279), mRNA	vvi:100246937	1842	0	--	--	--	Q75HX5	1588	0	Tubby-like F-box protein 8	PF00646	F-box domain	--	--	GO:0005515	protein binding	--	--	KOG2502	Tub family proteins
comp63390_c0	1039	1.74402	4.70771e-06	5.46088e-05	351723357	ACU13319.1	780	3.99e-101	unknown [Glycine max]	356496690	XM_003517151.1	423	0	PREDICTED: Glycine max probable ubiquitin-conjugating enzyme E2 16-like (LOC100785024), mRNA	pop:POPTR_814585	757	1.16e-97	--	--	--	Q9FWT2	720	3.31e-93	Probable ubiquitin-conjugating enzyme E2 16	PF02444//PF05773//PF05743//PF00179//PF01153	Hepatitis E virus ORF-2 (Putative capsid protein)//RWD domain//UEV domain//Ubiquitin-conjugating enzyme//Glypican	GO:0006464//GO:0015031	cellular protein modification process//protein transport	GO:0005524//GO:0043395//GO:0005515//GO:0016881	ATP binding//heparan sulfate proteoglycan binding//protein binding//acid-amino acid ligase activity	GO:0016020//GO:0030430//GO:0005578	membrane//host cell cytoplasm//proteinaceous extracellular matrix	KOG0417	Ubiquitin-protein ligase
comp61758_c0	913	1.74485	9.48258e-05	0.000876695	358249000	ACU16326.1	731	2.9e-94	unknown [Glycine max]	388509167	BT142856.1	326	9.94e-169	Lotus japonicus clone JCVI-FLLj-7A19 unknown mRNA	vvi:100252043	637	3.98e-80	--	--	--	Q6CFJ0	173	7.93e-14	Mitochondria fission 1 protein	PF01669	Myelin basic protein	--	--	GO:0019911	structural constituent of myelin sheath	--	--	KOG3364	Membrane protein involved in organellar division
comp69075_c2	1080	1.74512	3.85729e-90	7.58424e-88	356531475	XP_003534303.1	862	3.26e-108	PREDICTED: DEAD-box ATP-dependent RNA helicase 5-like [Glycine max]	356531474	XM_003534255.1	349	0	PREDICTED: Glycine max DEAD-box ATP-dependent RNA helicase 5-like (LOC100806057), mRNA	osa:4342981	808	2.04e-100	K14811	ATP-dependent RNA helicase DBP3 [EC:3.6.4.13]	http://www.genome.jp/dbget-bin/www_bget?ko:K14811	Q6YS30	808	1.63e-101	DEAD-box ATP-dependent RNA helicase 5	PF00271	Helicase conserved C-terminal domain	--	--	GO:0005524//GO:0004386//GO:0003676	ATP binding//helicase activity//nucleic acid binding	--	--	KOG0331	ATP-dependent RNA helicase
comp67832_c0	3057	1.74522	8.52735e-10	1.54606e-08	356551134	XP_003543933.1	3234	0	PREDICTED: ATP-dependent zinc metalloprotease FTSH 11, chloroplastic/mitochondrial-like [Glycine max]	356551479	XM_003544054.1	1329	0	PREDICTED: Glycine max ATP-dependent zinc metalloprotease FTSH 11, chloroplastic/mitochondrial-like (LOC100815980), mRNA	rcu:RCOM_1580380	3036	0	--	--	--	Q9FGM0	2921	0	ATP-dependent zinc metalloprotease FTSH 11, chloroplastic/mitochondrial	PF00158//PF06414//PF00004//PF01078//PF01695//PF05496//PF07728//PF01434//PF06068	Sigma-54 interaction domain//Zeta toxin//ATPase family associated with various cellular activities (AAA)//Magnesium chelatase, subunit ChlI//IstB-like ATP binding protein//Holliday junction DNA helicase ruvB N-terminus//AAA domain (dynein-related subfamily)//Peptidase family M41//TIP49 C-terminus	GO:0006281//GO:0006355//GO:0006508//GO:0006310//GO:0015995//GO:0015979	DNA repair//regulation of transcription, DNA-dependent//proteolysis//DNA recombination//chlorophyll biosynthetic process//photosynthesis	GO:0005524//GO:0004222//GO:0016301//GO:0016851//GO:0009378//GO:0003678//GO:0008134//GO:0016887	ATP binding//metalloendopeptidase activity//kinase activity//magnesium chelatase activity//four-way junction helicase activity//DNA helicase activity//transcription factor binding//ATPase activity	--	--	KOG0734	AAA+-type ATPase containing the peptidase M41 domain
comp67368_c0	1739	1.74546	3.58746e-11	7.40317e-10	356529977	XP_003533562.1	1107	1.17e-138	PREDICTED: protein kinase G11A-like [Glycine max]	356529976	XM_003533514.1	303	1.18e-155	PREDICTED: Glycine max protein kinase G11A-like (LOC100800019), mRNA	vvi:100244501	757	9.09e-88	--	--	--	Q8LB02	277	8.93e-26	Succinate dehydrogenase [ubiquinone] iron-sulfur subunit 2, mitochondrial	--	--	--	--	--	--	--	--	KOG3049	Succinate dehydrogenase, Fe-S protein subunit
comp63225_c0	844	1.7458	2.57912e-07	3.56527e-06	356494973	XP_003516355.1	597	4.05e-73	PREDICTED: uncharacterized protein LOC100783050 [Glycine max]	--	--	--	--	--	vvi:100248438	566	9.15e-68	--	--	--	F4J5M9	457	2.1e-53	Clathrin light chain 3	PF01086	Clathrin light chain	GO:0006886//GO:0016192	intracellular protein transport//vesicle-mediated transport	GO:0005198	structural molecule activity	GO:0030132//GO:0030130	clathrin coat of coated pit//clathrin coat of trans-Golgi network vesicle	KOG4031	Vesicle coat protein clathrin, light chain
comp64022_c0	1399	1.74698	0.000166306	0.00146605	359807411	ACU20424.1	1693	0	unknown [Glycine max]	359807410	NM_001254458.1	705	0	Glycine max actin-related protein 7-like (LOC100813266), mRNA gi|255640267|gb|BT096200.1| Soybean clone JCVI-FLGm-20D11 unknown mRNA	vvi:100255047	1581	0	--	--	--	Q8L4Y5	1509	0	Actin-related protein 7	PF06723//PF02491	MreB/Mbl protein//Cell division protein FtsA	GO:0000902//GO:0007049	cell morphogenesis//cell cycle	GO:0005515	protein binding	--	--	KOG0676	Actin and related proteins
comp68535_c1	1849	1.74703	1.6186e-16	4.88448e-15	356561177	XP_003548861.1	1732	0	PREDICTED: uncharacterized membrane protein F35D11.3-like [Glycine max]	356561176	XM_003548813.1	909	0	PREDICTED: Glycine max uncharacterized protein LOC100777689 (LOC100777689), mRNA	vvi:100245553	1528	0	--	--	--	Q5TGY1	438	5.99e-45	Transmembrane and coiled-coil domain-containing protein 4	PF01083//PF00203	Cutinase//Ribosomal protein S19	GO:0008152//GO:0006412	metabolic process//translation	GO:0016787//GO:0003735	hydrolase activity//structural constituent of ribosome	GO:0005840	ribosome	KOG2385	Uncharacterized conserved protein
comp61262_c0	1240	1.74765	2.84522e-05	0.000293096	3024502	CAA98180.1	1071	2.5e-143	RAB11D [Lotus japonicus]	351722750	NM_001249558.1	412	0	Glycine max uncharacterized LOC100499822 (LOC100499822), mRNA gi|255626918|gb|BT089725.1| Soybean clone JCVI-FLGm-2P5 unknown mRNA	vvi:100249712	1008	1.08e-133	--	--	--	Q40194	1071	2.14e-144	Ras-related protein Rab11D	PF00071//PF03193//PF04670//PF00025//PF08477	Ras family//Protein of unknown function, DUF258//Gtr1/RagA G protein conserved region//ADP-ribosylation factor family//Miro-like protein	GO:0007264//GO:0015031	small GTPase mediated signal transduction//protein transport	GO:0003924//GO:0005525	GTPase activity//GTP binding	GO:0005634//GO:0005622//GO:0005737//GO:0005886	nucleus//intracellular//cytoplasm//plasma membrane	KOG0087	GTPase Rab11/YPT3, small G protein superfamily
comp68871_c0	3546	1.74824	8.24806e-08	1.22353e-06	356516172	XP_003526770.1	1383	1.49e-171	PREDICTED: uncharacterized protein LOC100807937 [Glycine max]	189162435	AP009658.1	72	6.25e-27	Lotus japonicus genomic DNA, chromosome 1, clone: LjT41E18, TM0207, complete sequence	vvi:100257336	560	4.33e-56	--	--	--	--	--	--	--	PF00641//PF08099//PF00434//PF08036	Zn-finger in Ran binding protein and others//Scorpion calcine family//Glycoprotein VP7//Diapausin family of antimicrobial peptide	GO:0050832//GO:0009405	defense response to fungus//pathogenesis	GO:0019855//GO:0008270	calcium channel inhibitor activity//zinc ion binding	GO:0019028//GO:0005622//GO:0005576	viral capsid//intracellular//extracellular region	--	--
comp69506_c0	661	1.74829	3.68634e-25	1.72881e-23	--	--	--	--	--	--	--	--	--	--	--	--	--	--	--	--	--	--	--	--	--	--	--	--	--	--	--	--	--	--
comp65207_c1	1245	1.74843	1.58374e-09	2.80239e-08	356526260	XP_003531736.1	1552	0	PREDICTED: metal transporter Nramp6-like [Glycine max]	356526259	XM_003531688.1	490	0	PREDICTED: Glycine max metal transporter Nramp6-like (LOC100800523), mRNA	vvi:100256746	1465	0	K03322	manganese transport protein	http://www.genome.jp/dbget-bin/www_bget?ko:K03322	Q9S9N8	1462	0	Metal transporter Nramp6	PF01566	Natural resistance-associated macrophage protein	GO:0006810	transport	GO:0005215	transporter activity	GO:0016020	membrane	KOG1291	Mn2+ and Fe2+ transporters of the NRAMP family
comp69279_c3	1156	1.74869	1.15487e-30	6.56347e-29	357514627	AET02078.1	1046	8.5e-139	(+)-neomenthol dehydrogenase [Medicago truncatula]	357514620	XM_003627551.1	308	1.29e-158	Medicago truncatula (+)-neomenthol dehydrogenase (MTR_8g031980) mRNA, complete cds	vvi:100243097	942	5.52e-123	--	--	--	Q9M2E2	818	1.88e-105	(+)-neomenthol dehydrogenase	PF01370//PF04321//PF00106	NAD dependent epimerase/dehydratase family//RmlD substrate binding domain//short chain dehydrogenase	GO:0008152//GO:0055114//GO:0045226//GO:0044237	metabolic process//oxidation-reduction process//extracellular polysaccharide biosynthetic process//cellular metabolic process	GO:0003824//GO:0008831//GO:0000166//GO:0050662//GO:0016491	catalytic activity//dTDP-4-dehydrorhamnose reductase activity//nucleotide binding//coenzyme binding//oxidoreductase activity	--	--	KOG1208	Dehydrogenases with different specificities (related to short-chain alcohol dehydrogenases)
comp61368_c0	2012	1.75092	1.03873e-07	1.51641e-06	225436593	CBI24218.3	475	1.36e-50	unnamed protein product [Vitis vinifera]	--	--	--	--	--	vvi:100260225	475	1.45e-50	--	--	--	Q9C534	342	2.21e-33	F-box protein At1g30200	--	--	--	--	--	--	--	--	KOG2806	Chitinase
comp60532_c0	1087	1.75118	5.8303e-07	7.70622e-06	--	--	--	--	--	--	--	--	--	--	--	--	--	--	--	--	--	--	--	--	PF03748	Flagellar basal body-associated protein FliL	GO:0001539//GO:0006935	ciliary or flagellar motility//chemotaxis	--	--	GO:0009425	bacterial-type flagellum basal body	KOG2393	Transcription initiation factor IIF, large subunit (RAP74)
comp67686_c1	916	1.75137	1.80656e-44	1.50101e-42	215274043	ACJ64919.1	288	1.3e-29	cysteine proteinase inhibitor [Arachis diogoi]	215274042	EU935215.1	177	6.72e-86	Arachis diogoi clone AF1U2 cysteine proteinase inhibitor mRNA, partial cds	pop:POPTR_548704	205	1.44e-17	--	--	--	Q06445	129	4.76e-08	Cysteine proteinase inhibitor	PF00031	Cystatin domain	--	--	GO:0004869	cysteine-type endopeptidase inhibitor activity	--	--	--	--
comp69034_c0	365	1.75145	1.29289e-07	1.86205e-06	357507093	AES80053.1	553	2.2e-65	hypothetical protein MTR_7g076170 [Medicago truncatula]	224134708	XM_002321852.1	70	7.68e-27	Populus trichocarpa predicted protein, mRNA	rcu:RCOM_1613790	482	2.89e-55	--	--	--	Q9ZPH9	470	1.51e-54	Probable methyltransferase PMT15	PF03141	Putative methyltransferase	GO:0032259	methylation	GO:0008168	methyltransferase activity	--	--	--	--
comp61668_c0	697	1.75301	7.04351e-21	2.69939e-19	351724521	ACU13842.1	194	2.15e-16	unknown [Glycine max]	351724200	NM_001251656.1	74	9.15e-29	Glycine max uncharacterized LOC100306421 (LOC100306421), mRNA gi|255628486|gb|BT090515.1| Soybean clone JCVI-FLGm-4N13 unknown mRNA	pop:POPTR_560811	179	2.95e-14	--	--	--	--	--	--	--	--	--	--	--	--	--	--	--	--	--
comp69695_c0	1602	1.75366	9.1195e-06	0.000101722	357474671	AES89817.1	485	3.83e-49	Tir-nbs-lrr resistance protein [Medicago truncatula]	37221898	AY157811.1	445	0	Arachis stenosperma clone S1_A_37 resistance protein gene, partial cds	vvi:100258575	1050	1.63e-132	--	--	--	Q40392	888	4.69e-105	TMV resistance protein N	PF01637//PF01582//PF00931	Archaeal ATPase//TIR domain//NB-ARC domain	GO:0007165	signal transduction	GO:0043531//GO:0005515//GO:0005524	ADP binding//protein binding//ATP binding	GO:0005622	intracellular	--	--
comp64869_c0	2143	1.75433	6.33864e-13	1.52823e-11	356539785	XP_003538374.1	2193	0	PREDICTED: UTP--glucose-1-phosphate uridylyltransferase-like [Glycine max]	356539784	XM_003538326.1	990	0	PREDICTED: Glycine max UTP--glucose-1-phosphate uridylyltransferase-like (LOC100794066), mRNA	pop:POPTR_592888	2084	0	--	--	--	Q9LKG7	2135	0	UTP--glucose-1-phosphate uridylyltransferase	PF09004//PF01704	Domain of unknown function (DUF1891)//UTP--glucose-1-phosphate uridylyltransferase	GO:0008152//GO:0055114	metabolic process//oxidation-reduction process	GO:0016706//GO:0008168//GO:0016779	oxidoreductase activity, acting on paired donors, with incorporation or reduction of molecular oxygen, 2-oxoglutarate as one donor, and incorporation of one atom each of oxygen into both donors//methyltransferase activity//nucleotidyltransferase activity	--	--	KOG2638	UDP-glucose pyrophosphorylase
comp67510_c0	1666	1.75447	1.2351e-16	3.75224e-15	356521030	XP_003529161.1	2159	0	PREDICTED: phosphatidylinositide phosphatase SAC1-like isoform 1 [Glycine max]	356521029	XM_003529113.1	811	0	PREDICTED: Glycine max phosphatidylinositide phosphatase SAC1-like, transcript variant 1 (LOC100784981), mRNA	vvi:100267852	2042	0	--	--	--	Q9ES21	865	2.37e-106	Phosphatidylinositide phosphatase SAC1	PF02383	SacI homology domain	--	--	GO:0042578	phosphoric ester hydrolase activity	--	--	KOG1889	Putative phosphoinositide phosphatase
comp66005_c0	1712	1.75457	2.69792e-10	5.14181e-09	356501135	XP_003519384.1	1401	0	PREDICTED: exostosin-2-like [Glycine max]	356501134	XM_003519336.1	546	0	PREDICTED: Glycine max exostosin-2-like (LOC100776313), mRNA	pop:POPTR_563994	1199	1.31e-158	--	--	--	Q93063	381	1.74e-37	Exostosin-2	PF09258//PF10588//PF00172	Glycosyl transferase family 64 domain//NADH-ubiquinone oxidoreductase-G iron-sulfur binding region//Fungal Zn(2)-Cys(6) binuclear cluster domain	GO:0006355//GO:0055114	regulation of transcription, DNA-dependent//oxidation-reduction process	GO:0000981//GO:0016758//GO:0008270//GO:0016491	sequence-specific DNA binding RNA polymerase II transcription factor activity//transferase activity, transferring hexosyl groups//zinc ion binding//oxidoreductase activity	GO:0005634//GO:0031227	nucleus//intrinsic to endoplasmic reticulum membrane	KOG2264	Exostosin EXT1L
comp65346_c0	2133	1.75482	1.19111e-19	4.30921e-18	356575923	XP_003556085.1	218	2.15e-16	PREDICTED: arginine/serine-rich-splicing factor RSP40-like [Glycine max]	358248399	NM_001253202.1	107	1.31e-46	Glycine max arginine/serine-rich-splicing factor RSP40-like (LOC100796509), mRNA gi|255636873|gb|BT094454.1| Soybean clone JCVI-FLGm-18N17 unknown mRNA	rcu:RCOM_1497410	757	8.79e-91	--	--	--	P92965	174	5.91e-12	Arginine/serine-rich-splicing factor RSP40	PF08088//PF10384//PF08675//PF00076	Conotoxin I-superfamily//Centromere protein Scm3//RNA binding domain//RNA recognition motif. (a.k.a. RRM, RBD, or RNP domain)	GO:0006402//GO:0009405	mRNA catabolic process//pathogenesis	GO:0004535//GO:0003723//GO:0003676//GO:0046872	poly(A)-specific ribonuclease activity//RNA binding//nucleic acid binding//metal ion binding	GO:0005634//GO:0005737//GO:0005576	nucleus//cytoplasm//extracellular region	KOG0106	Alternative splicing factor SRp55/B52/SRp75 (RRM superfamily)
comp58822_c0	1489	1.75532	1.65968e-09	2.93349e-08	356538988	XP_003537982.1	933	3.68e-119	PREDICTED: E3 ubiquitin-protein ligase RING1-like [Glycine max]	292727835	AK336457.1	207	2.33e-102	Lotus japonicus cDNA, clone: LjFL1-004-DE10, HTC	vvi:100265659	717	1.56e-86	--	--	--	P0CH30	283	1.69e-26	E3 ubiquitin-protein ligase RING1	PF12861//PF00105//PF01155//PF04423	Anaphase-promoting complex subunit 11 RING-H2 finger//Zinc finger, C4 type (two domains)//Hydrogenase expression/synthesis hypA family//Rad50 zinc hook motif	GO:0006281//GO:0006355//GO:0006464	DNA repair//regulation of transcription, DNA-dependent//cellular protein modification process	GO:0005524//GO:0004842//GO:0004518//GO:0008270//GO:0043565//GO:0016151//GO:0003700	ATP binding//ubiquitin-protein ligase activity//nuclease activity//zinc ion binding//sequence-specific DNA binding//nickel cation binding//sequence-specific DNA binding transcription factor activity	GO:0005634//GO:0005680	nucleus//anaphase-promoting complex	KOG0800	FOG: Predicted E3 ubiquitin ligase
comp69436_c2	528	1.756	8.18726e-09	1.35199e-07	356539086	XP_003538031.1	596	3.94e-69	PREDICTED: 125 kDa kinesin-related protein-like [Glycine max]	356558396	XM_003547445.1	318	1.57e-164	PREDICTED: Glycine max 125 kDa kinesin-related protein-like, transcript variant 2 (LOC100816693), mRNA	vvi:100255345	585	1.54e-67	K10398	kinesin family member 11	http://www.genome.jp/dbget-bin/www_bget?ko:K10398	O23826	401	2.11e-43	125 kDa kinesin-related protein	PF00225//PF07851//PF06009//PF01499	Kinesin motor domain//TMPIT-like protein//Laminin Domain II//Herpesvirus UL25 family	GO:0007018//GO:0007155//GO:0019072	microtubule-based movement//cell adhesion//viral genome packaging	GO:0005524//GO:0003777	ATP binding//microtubule motor activity	GO:0042025//GO:0016021//GO:0005604	host cell nucleus//integral to membrane//basement membrane	KOG0243	Kinesin-like protein
comp65768_c0	1797	1.75713	9.31534e-07	1.19387e-05	388510380	AFK43256.1	1366	0	unknown [Medicago truncatula]	356530053	XM_003533551.1	44	1.15e-11	PREDICTED: Glycine max uncharacterized protein LOC100777888 (LOC100777888), mRNA	vvi:100255197	1209	2.25e-157	--	--	--	Q9FLW0	650	1e-72	Probable receptor-like protein kinase At5g24010	--	--	--	--	--	--	--	--	--	--
comp61075_c0	962	1.75739	1.11838e-12	2.646e-11	358248112	ACU24050.1	189	4.58e-15	unknown [Glycine max]	70779715	DQ099038.1	143	5.63e-67	Arachis stenosperma clone AS1ML2A05 microsatellite sequence	pop:POPTR_564273	142	2.45e-08	--	--	--	--	--	--	--	--	--	--	--	--	--	--	--	--	--
comp63463_c0	1342	1.7575	4.94847e-12	1.11098e-10	351725843	ACJ39219.1	539	4.39e-62	cold-regulated protein [Glycine max]	199580000	AC189317.2	41	3.98e-10	Brassica rapa subsp. pekinensis clone KBrB036B21, complete sequence	vvi:100242678	474	1.54e-52	--	--	--	--	--	--	--	PF00168//PF05529	C2 domain//B-cell receptor-associated protein 31-like	GO:0006886	intracellular protein transport	GO:0005515	protein binding	GO:0005783//GO:0016021	endoplasmic reticulum//integral to membrane	--	--
comp67792_c2	263	1.75806	5.88691e-05	0.0005692	356527945	XP_003532566.1	115	8.73e-18	PREDICTED: receptor-like serine/threonine-protein kinase SD1-8-like [Glycine max]	117557610	AC192328.2	39	9.1e-10	Medicago truncatula chromosome 2 BAC clone mth2-55p8, complete sequence	pop:POPTR_758535	127	1.28e-17	--	--	--	Q09092	117	8.5e-15	Putative serine/threonine-protein kinase receptor	PF07714	Protein tyrosine kinase	GO:0006468	protein phosphorylation	GO:0004672	protein kinase activity	--	--	--	--
comp65481_c0	2627	1.75838	1.07445e-11	2.32646e-10	356514681	XP_003526032.1	2234	0	PREDICTED: protein phosphatase 2C 16-like [Glycine max]	356514680	XM_003525984.1	854	0	PREDICTED: Glycine max protein phosphatase 2C 16-like (LOC100803321), mRNA	vvi:100242262	1871	0	K14497	protein phosphatase 2C [EC:3.1.3.16]	http://www.genome.jp/dbget-bin/www_bget?ko:K14497	Q9CAJ0	1290	1.68e-166	Protein phosphatase 2C 16	PF00481	Protein phosphatase 2C	--	--	GO:0003824	catalytic activity	--	--	KOG0698	Serine/threonine protein phosphatase
comp62050_c0	1310	1.75846	8.04011e-05	0.000756817	358248267	ACU24517.1	1469	0	unknown [Glycine max]	358248266	NM_001252922.1	527	0	Glycine max uric acid degradation bifunctional protein TTL-like (LOC100805930), mRNA	rcu:RCOM_0659660	1298	1.47e-175	K13484	5-hydroxyisourate hydrolase / 2-oxo-4-hydroxy-4-carboxy-5-ureidoimidazoline decarboxylase [EC:3.5.2.17 4.1.1.-]	http://www.genome.jp/dbget-bin/www_bget?ko:K13484	Q9LVM5	972	2.03e-127	Uric acid degradation bifunctional protein TTL	--	--	GO:0006810	transport	--	--	--	--	KOG3006	Transthyretin and related proteins
comp65135_c0	1372	1.75864	2.91713e-28	1.51137e-26	356516967	XP_003527162.1	535	3.17e-61	PREDICTED: uncharacterized protein LOC100796239 [Glycine max]	356508367	XM_003522881.1	289	5.59e-148	PREDICTED: Glycine max uncharacterized protein LOC100800976 (LOC100800976), mRNA	vvi:100259445	390	3.24e-40	--	--	--	Q9XI36	336	2.31e-33	Methyl-CpG-binding domain-containing protein 10	PF04138//PF09731//PF01429	GtrA-like protein//Mitochondrial inner membrane protein//Methyl-CpG binding domain	GO:0006810//GO:0000271	transport//polysaccharide biosynthetic process	GO:0003677	DNA binding	GO:0005634//GO:0016021//GO:0031305	nucleus//integral to membrane//integral to mitochondrial inner membrane	KOG4297	C-type lectin
comp67722_c1	815	1.7588	3.3406e-11	6.93443e-10	357464979	AES73022.1	287	7.64e-28	Palmitoyltransferase ZDHHC9 [Medicago truncatula]	--	--	--	--	--	vvi:100262775	278	1.24e-25	--	--	--	Q0WQK2	195	1.27e-15	Probable S-acyltransferase At3g26935	--	--	--	--	--	--	--	--	--	--
comp63900_c0	1042	1.75903	5.57694e-12	1.24766e-10	388513827	AFK44975.1	399	1.84e-43	unknown [Lotus japonicus]	--	--	--	--	--	vvi:100244117	135	7.26e-07	--	--	--	--	--	--	--	--	--	--	--	--	--	--	--	--	--
comp58721_c0	1005	1.75917	5.65455e-05	0.000549418	356557213	XP_003546912.1	452	8.02e-48	PREDICTED: putative receptor-like protein kinase At1g80870-like [Glycine max]	--	--	--	--	--	rcu:RCOM_1441830	434	7.88e-46	--	--	--	Q9SAH3	409	4.54e-43	Putative receptor-like protein kinase At1g80870	PF07714	Protein tyrosine kinase	GO:0006468	protein phosphorylation	GO:0004672	protein kinase activity	--	--	--	--
comp67448_c0	929	1.75923	2.28147e-16	6.82628e-15	11414898	AFK46897.1	470	2.84e-53	unknown [Lotus japonicus]	432630	X76287.1	153	1.5e-72	C.lineata mRNA for uricase II (1024bp)	pop:POPTR_822690	404	1.24e-43	K00365	urate oxidase [EC:1.7.3.3]	http://www.genome.jp/dbget-bin/www_bget?ko:K00365	O04104	463	2.4e-53	Uricase-2 isozyme 2	--	--	GO:0006144//GO:0055114	purine nucleobase metabolic process//oxidation-reduction process	GO:0004846	urate oxidase activity	GO:0005777	peroxisome	KOG1599	Uricase (urate oxidase)
comp67505_c0	2454	1.75976	2.7102e-05	0.000280007	356562783	XP_003549648.1	3288	0	PREDICTED: pentatricopeptide repeat-containing protein At1g74850, chloroplastic-like [Glycine max]	356562782	XM_003549600.1	1136	0	PREDICTED: Glycine max pentatricopeptide repeat-containing protein At1g74850, chloroplastic-like (LOC100797731), mRNA	vvi:100251853	3166	0	--	--	--	Q9S7Q2	2951	0	Pentatricopeptide repeat-containing protein At1g74850, chloroplastic	PF00515//PF02263	Tetratricopeptide repeat//Guanylate-binding protein, N-terminal domain	--	--	GO:0005515//GO:0005525//GO:0003924	protein binding//GTP binding//GTPase activity	--	--	--	--
comp61331_c0	1086	1.75983	4.08235e-06	4.77925e-05	351723053	ACU15834.1	718	4.98e-91	unknown [Glycine max]	--	--	--	--	--	vvi:100267439	460	2.19e-52	--	--	--	--	--	--	--	PF06247	Plasmodium ookinete surface protein Pvs28	--	--	--	--	GO:0016020//GO:0009986	membrane//cell surface	--	--
comp63076_c0	1095	1.76109	1.41379e-09	2.51857e-08	359806539	ACU23046.1	1431	0	unknown [Glycine max]	388507581	BT142063.1	490	0	Lotus japonicus clone JCVI-FLLj-20N3 unknown mRNA	rcu:RCOM_1453010	1138	8.85e-153	--	--	--	P51074	1172	6.13e-159	Annexin-like protein RJ4	PF00191//PF00525	Annexin//Alpha crystallin A chain, N terminal	--	--	GO:0005212//GO:0005544//GO:0005509	structural constituent of eye lens//calcium-dependent phospholipid binding//calcium ion binding	--	--	KOG0819	Annexin
comp69334_c1	2655	1.76421	3.26919e-58	3.61851e-56	356508865	XP_003523174.1	2551	0	PREDICTED: auxin response factor 2-like [Glycine max]	356508864	XM_003523126.1	902	0	PREDICTED: Glycine max auxin response factor 2-like (LOC100797082), mRNA	vvi:100268072	2241	0	--	--	--	Q94JM3	1856	0	Auxin response factor 2	PF06507//PF00096//PF02362//PF02309	Auxin response factor//Zinc finger, C2H2 type//B3 DNA binding domain//AUX/IAA family	GO:0006355//GO:0009725	regulation of transcription, DNA-dependent//response to hormone stimulus	GO:0003677//GO:0008270	DNA binding//zinc ion binding	GO:0005634//GO:0005622	nucleus//intracellular	--	--
comp67724_c3	1111	1.76431	4.83579e-06	5.60124e-05	356548069	XP_003542426.1	1233	2.72e-167	PREDICTED: ABC transporter I family member 19-like [Glycine max]	356548068	XM_003542378.1	440	0	PREDICTED: Glycine max ABC transporter I family member 19-like (LOC100788503), mRNA	pop:POPTR_551020	1185	2.61e-160	K12608	CCR4-NOT complex subunit CAF16	http://www.genome.jp/dbget-bin/www_bget?ko:K12608	Q3EDJ0	1062	1.23e-142	ABC transporter I family member 19	PF01422//PF00004//PF10662//PF00448//PF01580//PF00025//PF08477//PF07728//PF00005	NF-X1 type zinc finger//ATPase family associated with various cellular activities (AAA)//Ethanolamine utilisation - propanediol utilisation//SRP54-type protein, GTPase domain//FtsK/SpoIIIE family//ADP-ribosylation factor family//Miro-like protein//AAA domain (dynein-related subfamily)//ABC transporter	GO:0007059//GO:0006355//GO:0007264//GO:0006576//GO:0006614//GO:0051301//GO:0007049	chromosome segregation//regulation of transcription, DNA-dependent//small GTPase mediated signal transduction//cellular biogenic amine metabolic process//SRP-dependent cotranslational protein targeting to membrane//cell division//cell cycle	GO:0003677//GO:0005524//GO:0000166//GO:0008270//GO:0003700//GO:0016887//GO:0005525	DNA binding//ATP binding//nucleotide binding//zinc ion binding//sequence-specific DNA binding transcription factor activity//ATPase activity//GTP binding	GO:0016021//GO:0005634//GO:0005622	integral to membrane//nucleus//intracellular	KOG2355	Predicted ABC-type transport, ATPase component/CCR4 associated factor
comp63327_c0	1404	1.76448	4.20384e-24	1.86905e-22	388506658	AFK41395.1	903	8.93e-116	unknown [Lotus japonicus]	359806159	NM_001254524.1	362	0	Glycine max SNAP25 homologous protein SNAP33-like (LOC100794076), mRNA gi|255635199|gb|BT093594.1| Soybean clone JCVI-FLGm-17D11 unknown mRNA	rcu:RCOM_1470520	768	1.65e-95	K08509	synaptosomal-associated protein, 29kDa	http://www.genome.jp/dbget-bin/www_bget?ko:K08509	Q9S7P9	668	7.43e-82	SNAP25 homologous protein SNAP33	PF05739	SNARE domain	--	--	GO:0005515	protein binding	--	--	KOG3065	SNAP-25 (synaptosome-associated protein) component of SNARE complex
comp63285_c0	880	1.76541	9.01802e-05	0.000836923	--	--	--	--	--	--	--	--	--	--	--	--	--	--	--	--	--	--	--	--	--	--	--	--	--	--	--	--	KOG3599	Ca2+-modulated nonselective cation channel polycystin
comp57319_c1	909	1.76572	3.25138e-06	3.86213e-05	255635435	ACU18070.1	724	5.45e-91	unknown [Glycine max]	292786292	AK338479.1	238	8.21e-120	Lotus japonicus cDNA, clone: LjFL2-023-BD03, HTC	pop:POPTR_643079	675	1.03e-83	--	--	--	Q9FWS6	596	5.56e-73	Bifunctional nuclease 1	PF01569	PAP2 superfamily	--	--	GO:0003824	catalytic activity	GO:0016020	membrane	--	--
comp61885_c0	1494	1.76591	8.27858e-05	0.000776264	356498018	XP_003517852.1	1894	0	PREDICTED: UDP-glycosyltransferase 74B1-like [Glycine max]	356550978	XM_003543809.1	36	2.67e-07	PREDICTED: Glycine max UDP-glycosyltransferase 74E1-like (LOC100783007), mRNA	rcu:RCOM_0699950	1604	0	--	--	--	O48676	1152	1.22e-151	UDP-glycosyltransferase 74B1	PF03033//PF00201	Glycosyltransferase family 28 N-terminal domain//UDP-glucoronosyl and UDP-glucosyl transferase	GO:0008152//GO:0030259//GO:0005975	metabolic process//lipid glycosylation//carbohydrate metabolic process	GO:0016758	transferase activity, transferring hexosyl groups	--	--	KOG1192	UDP-glucuronosyl and UDP-glucosyl transferase
comp67805_c0	2472	1.76629	9.37234e-08	1.38069e-06	356517536	XP_003527443.1	287	2.15e-24	PREDICTED: probable polyol transporter 4-like [Glycine max]	356542911	XM_003539860.1	102	9.14e-44	PREDICTED: Glycine max probable polyol transporter 4-like (LOC100802411), mRNA	pop:POPTR_807121	1793	0	--	--	--	Q0WUU6	152	6.23e-09	Probable polyol transporter 4	PF00560//PF00083//PF07690	Leucine Rich Repeat//Sugar (and other) transporter//Major Facilitator Superfamily	GO:0055085	transmembrane transport	GO:0005515//GO:0022857	protein binding//transmembrane transporter activity	GO:0016021	integral to membrane	KOG0254	Predicted transporter (major facilitator superfamily)
comp54713_c0	720	1.76706	1.06008e-05	0.000116885	388492106	AFK45906.1	237	7.82e-23	unknown [Lotus japonicus]	--	--	--	--	--	pop:POPTR_639579	199	1.79e-17	--	--	--	--	--	--	--	PF02386	Cation transport protein	GO:0055085//GO:0006812	transmembrane transport//cation transport	GO:0008324	cation transmembrane transporter activity	--	--	--	--
comp59359_c0	1162	1.76786	0.000347313	0.00286242	356550072	XP_003543414.1	1068	1.86e-140	PREDICTED: E3 ubiquitin-protein ligase PUB23-like [Glycine max]	356543677	XM_003540239.1	134	6.88e-62	PREDICTED: Glycine max E3 ubiquitin-protein ligase PUB23-like (LOC100786877), mRNA	pop:POPTR_768347	944	1.3e-121	--	--	--	Q84TG3	752	5.54e-94	E3 ubiquitin-protein ligase PUB23	PF04564	U-box domain	GO:0016567	protein ubiquitination	GO:0004842	ubiquitin-protein ligase activity	GO:0000151	ubiquitin ligase complex	--	--
comp67585_c1	876	1.7684	1.7303e-15	4.94353e-14	356540571	XP_003538761.1	1200	6.98e-147	PREDICTED: uncharacterized protein LOC100780088 [Glycine max]	356540570	XM_003538713.1	514	0	PREDICTED: Glycine max uncharacterized protein LOC100780088 (LOC100780088), mRNA	rcu:RCOM_0856160	872	6.32e-103	--	--	--	--	--	--	--	--	--	--	--	--	--	--	--	--	--
comp55994_c0	1097	1.76872	5.25484e-07	6.96597e-06	224072490	EEE78736.1	439	4.21e-48	predicted protein [Populus trichocarpa]	357502716	XM_003621599.1	100	5.16e-43	Medicago truncatula SAM domain family protein (MTR_7g021220) mRNA, complete cds	pop:POPTR_554708	439	4.51e-48	--	--	--	--	--	--	--	PF07647//PF12343//PF00172	SAM domain (Sterile alpha motif)//Cold shock protein DEAD box A//Fungal Zn(2)-Cys(6) binuclear cluster domain	GO:0006355	regulation of transcription, DNA-dependent	GO:0000981//GO:0016817//GO:0005515//GO:0008270	sequence-specific DNA binding RNA polymerase II transcription factor activity//hydrolase activity, acting on acid anhydrides//protein binding//zinc ion binding	GO:0005634	nucleus	KOG4374	RNA-binding protein Bicaudal-C
comp65392_c1	2968	1.76901	3.5206e-40	2.60393e-38	356566452	XP_003551445.1	224	1.74e-16	PREDICTED: uncharacterized protein LOC100818537 [Glycine max]	356566451	XM_003551397.1	667	0	PREDICTED: Glycine max uncharacterized protein LOC100818537 (LOC100818537), mRNA	rcu:RCOM_0522080	165	3.22e-09	--	--	--	Q6AXS3	147	2.41e-08	Protein DEK	PF01736	Polyomavirus agnoprotein	--	--	GO:0003677	DNA binding	--	--	KOG2266	Chromatin-associated protein Dek and related proteins, contains SAP DNA binding domain
comp64067_c0	1710	1.76983	4.86407e-05	0.000479484	363807838	ACU18056.1	1711	0	unknown [Glycine max]	356552024	XM_003544324.1	48	6.55e-14	PREDICTED: Glycine max proline-rich receptor-like protein kinase PERK13-like (LOC100820245), mRNA	pop:POPTR_648115	1546	0	--	--	--	Q9CAL8	583	2.53e-64	Proline-rich receptor-like protein kinase PERK13	PF11991//PF07714//PF00069	Tryptophan dimethylallyltransferase//Protein tyrosine kinase//Protein kinase domain	GO:0006468//GO:0009820	protein phosphorylation//alkaloid metabolic process	GO:0005524//GO:0004672//GO:0050364	ATP binding//protein kinase activity//tryptophan dimethylallyltransferase activity	--	--	--	--
comp55131_c0	559	1.77	1.8495e-05	0.000195877	290886187	ADD69807.1	339	4.24e-38	copper transport protein ATOX1 [Hevea brasiliensis]	356535570	XM_003536270.1	146	6.85e-69	PREDICTED: Glycine max copper transport protein ATOX1-like (LOC100799342), mRNA	pop:POPTR_228799	317	4.82e-35	--	--	--	Q9TT99	134	1.12e-09	Copper transport protein ATOX1	PF00403	Heavy-metal-associated domain	GO:0030001	metal ion transport	GO:0046872	metal ion binding	--	--	KOG1603	Copper chaperone
comp56138_c0	711	1.77053	0.000162345	0.00143272	351726160	ACU16933.1	234	5.73e-22	unknown [Glycine max]	--	--	--	--	--	pop:POPTR_732181	189	1.58e-15	--	--	--	Q8W453	166	1.36e-13	Putative lipid-transfer protein DIR1	--	--	--	--	--	--	--	--	--	--
comp64465_c0	2185	1.77088	5.02474e-05	0.000493372	224138482	EEF04586.1	2448	0	predicted protein [Populus trichocarpa]	356572573	XM_003554395.1	1066	0	PREDICTED: Glycine max signal recognition particle 54 kDa protein, chloroplastic-like (LOC100798139), mRNA	pop:POPTR_1103700	2448	0	--	--	--	P37107	2294	0	Signal recognition particle 54 kDa protein, chloroplastic	PF06414//PF02978//PF00004//PF06357//PF00448//PF01591//PF00910//PF03029//PF02881//PF01583//PF03266	Zeta toxin//Signal peptide binding domain//ATPase family associated with various cellular activities (AAA)//Omega-atracotoxin//SRP54-type protein, GTPase domain//6-phosphofructo-2-kinase//RNA helicase//Conserved hypothetical ATP binding protein//SRP54-type protein, helical bundle domain//Adenylylsulphate kinase//NTPase	GO:0000103//GO:0006000//GO:0006614//GO:0045038//GO:0009405	sulfate assimilation//fructose metabolic process//SRP-dependent cotranslational protein targeting to membrane//protein import into chloroplast thylakoid membrane//pathogenesis	GO:0003723//GO:0005524//GO:0019204//GO:0000166//GO:0017111//GO:0008312//GO:0005048//GO:0019855//GO:0016301//GO:0003724//GO:0004020//GO:0003873//GO:0005525//GO:0016740	RNA binding//ATP binding//nucleotide phosphatase activity//nucleotide binding//nucleoside-triphosphatase activity//7S RNA binding//signal sequence binding//calcium channel inhibitor activity//kinase activity//RNA helicase activity//adenylylsulfate kinase activity//6-phosphofructo-2-kinase activity//GTP binding//transferase activity	GO:0048500//GO:0005576//GO:0080085//GO:0009570	signal recognition particle//extracellular region//signal recognition particle, chloroplast targeting//chloroplast stroma	KOG0780	Signal recognition particle, subunit Srp54
comp65641_c0	756	1.77224	1.49268e-07	2.13425e-06	124359517	ABN05948.1	337	2.32e-34	Oxysterol-binding protein [Medicago truncatula]	--	--	--	--	--	vvi:100255720	286	4.81e-27	--	--	--	Q9LVD4	244	1.4e-22	Oxysterol-binding protein-related protein 4C	--	--	--	--	--	--	--	--	KOG2210	Oxysterol-binding protein
comp69192_c3	609	1.77329	1.14763e-09	2.0595e-08	--	--	--	--	--	--	--	--	--	--	--	--	--	--	--	--	--	--	--	--	--	--	--	--	--	--	--	--	--	--
comp68900_c2	1283	1.77353	6.40291e-07	8.42088e-06	357460643	AES70854.1	568	2.4e-65	Intracellular protease [Medicago truncatula]	357460642	XM_003600555.1	478	0	Medicago truncatula Intracellular protease (MTR_3g064140) mRNA, complete cds	vvi:100247956	614	3.56e-72	--	--	--	O59413	191	1.94e-15	Intracellular protease 1	PF07722//PF07685	Peptidase C26//CobB/CobQ-like glutamine amidotransferase domain	GO:0006541//GO:0006508//GO:0009236	glutamine metabolic process//proteolysis//cobalamin biosynthetic process	GO:0008233//GO:0016787//GO:0003824//GO:0016798	peptidase activity//hydrolase activity//catalytic activity//hydrolase activity, acting on glycosyl bonds	--	--	--	--
comp66838_c0	1095	1.77438	9.53247e-05	0.000879664	356521957	XP_003529616.1	285	3.62e-26	PREDICTED: carbohydrate kinase domain-containing protein-like [Glycine max]	356521956	XM_003529568.1	469	0	PREDICTED: Glycine max carbohydrate kinase domain-containing protein-like (LOC100807779), mRNA	vvi:100244161	229	9.4e-19	--	--	--	F6HDM2	223	4.48e-19	ATP-dependent (S)-NAD(P)H-hydrate dehydratase	--	--	--	--	--	--	--	--	KOG3974	Predicted sugar kinase
comp63143_c0	1606	1.77479	4.85374e-45	4.1193e-43	255639650	ACU20119.1	1038	1.32e-134	unknown [Glycine max]	356529774	XM_003533415.1	88	3.57e-36	PREDICTED: Glycine max BURP domain-containing protein 17-like (LOC100780197), mRNA	rcu:RCOM_0937150	648	4.85e-78	--	--	--	Q942D4	408	2.73e-42	BURP domain-containing protein 3	PF05236//PF05764//PF04514//PF04661//PF02535//PF00487//PF02724	Transcription initiation factor TFIID component TAF4 family//YL1 nuclear protein//Bluetongue virus non-structural protein NS2//Poxvirus I3 ssDNA-binding protein//ZIP Zinc transporter//Fatty acid desaturase//CDC45-like protein	GO:0055085//GO:0006355//GO:0006270//GO:0030001//GO:0006352//GO:0006629	transmembrane transport//regulation of transcription, DNA-dependent//DNA replication initiation//metal ion transport//DNA-dependent transcription, initiation//lipid metabolic process	GO:0046873//GO:0003723//GO:0003697	metal ion transmembrane transporter activity//RNA binding//single-stranded DNA binding	GO:0016020//GO:0005634//GO:0005669	membrane//nucleus//transcription factor TFIID complex	--	--
comp68181_c3	487	1.77722	1.15944e-19	4.20426e-18	--	--	--	--	--	29824925	AY232826.1	68	1.36e-25	Arachis hypogaea metallothionein-like protein (MT1) gene, complete cds	--	--	--	--	--	--	--	--	--	--	--	--	--	--	--	--	--	--	--	--
comp65730_c0	1947	1.77736	3.05359e-06	3.63811e-05	359807289	ACU18284.1	2051	0	unknown [Glycine max]	359807288	NM_001254443.1	886	0	Glycine max monodehydroascorbate reductase, chloroplastic-like (LOC100819919), mRNA gi|255635873|gb|BT093939.1| Soybean clone JCVI-FLGm-17P12 unknown mRNA	pop:POPTR_815070	1938	0	--	--	--	P92947	1876	0	Monodehydroascorbate reductase, chloroplastic	PF07992//PF00070//PF05834//PF01134//PF02737//PF01266	Pyridine nucleotide-disulphide oxidoreductase//Pyridine nucleotide-disulphide oxidoreductase//Lycopene cyclase protein//Glucose inhibited division protein A//3-hydroxyacyl-CoA dehydrogenase, NAD binding domain//FAD dependent oxidoreductase	GO:0055114//GO:0008033//GO:0006631//GO:0016117	oxidation-reduction process//tRNA processing//fatty acid metabolic process//carotenoid biosynthetic process	GO:0050660//GO:0016705//GO:0003857//GO:0016491	flavin adenine dinucleotide binding//oxidoreductase activity, acting on paired donors, with incorporation or reduction of molecular oxygen//3-hydroxyacyl-CoA dehydrogenase activity//oxidoreductase activity	--	--	KOG1336	Monodehydroascorbate/ferredoxin reductase
comp66426_c1	677	1.77836	2.69586e-07	3.71691e-06	255542872	EEF49951.1	321	6.1e-34	conserved hypothetical protein [Ricinus communis]	--	--	--	--	--	rcu:RCOM_1434750	321	6.53e-34	--	--	--	Q57951	148	1.09e-10	Universal stress protein MJ0531	PF00582	Universal stress protein family	GO:0006950	response to stress	--	--	--	--	--	--
comp61269_c0	866	1.77898	4.88051e-42	3.82419e-40	82400146	ABB72812.1	485	8.85e-58	histone H2B-like protein [Solanum tuberosum]	292728338	AK336548.1	292	7.48e-150	Lotus japonicus cDNA, clone: LjFL1-009-DH11, HTC	rcu:RCOM_0272700	483	1.38e-57	K11252	histone H2B	http://www.genome.jp/dbget-bin/www_bget?ko:K11252	Q1S9I9	483	1.26e-58	Probable histone H2B.1	PF03847//PF09731//PF00808//PF08463//PF00125	Transcription initiation factor TFIID subunit A//Mitochondrial inner membrane protein//Histone-like transcription factor (CBF/NF-Y) and archaeal histone//EcoEI R protein C-terminal//Core histone H2A/H2B/H3/H4	GO:0006352//GO:0006304	DNA-dependent transcription, initiation//DNA modification	GO:0003677//GO:0003824//GO:0043565	DNA binding//catalytic activity//sequence-specific DNA binding	GO:0005622//GO:0005669//GO:0031305	intracellular//transcription factor TFIID complex//integral to mitochondrial inner membrane	KOG1744	Histone H2B
comp58059_c0	1394	1.77952	7.01157e-05	0.000668549	356496707	XP_003517207.1	1632	0	PREDICTED: mitochondrial chaperone BCS1-like [Glycine max]	--	--	--	--	--	pop:POPTR_219372	1096	9.75e-143	--	--	--	Q54DY9	315	2.4e-30	Probable mitochondrial chaperone BCS1-B	PF00910//PF00004//PF01637//PF01695//PF05496//PF07728	RNA helicase//ATPase family associated with various cellular activities (AAA)//Archaeal ATPase//IstB-like ATP binding protein//Holliday junction DNA helicase ruvB N-terminus//AAA domain (dynein-related subfamily)	GO:0006281//GO:0006310	DNA repair//DNA recombination	GO:0003723//GO:0005524//GO:0003724//GO:0009378//GO:0016887	RNA binding//ATP binding//RNA helicase activity//four-way junction helicase activity//ATPase activity	--	--	KOG0743	AAA+-type ATPase
[truncated: 1,937 more rows]

## Sheet: water deficit vs CK(>1.5 fold)
Genes	Gene Length	log2.Fold_change..normalized	p.value	q.value.Storey.et.al..2003.	NR GI	NR ID	NR Score	NR Evalue	NR Description	NT GI	NT ID	NT Score	NT Evalue	NT Description	KEGG Protein	KEGG Score	KEGG Evalue	KO ID	KO Description	Http Link	Swissprot ID	Swissprot Score	Swissprot Evalue	Swissprot Description	PFAM ID	PFAM description	Gene Ontology Biological Pathway	BP Description	Gene Ontology Molecular Function	MF Description	Gene Ontology Cellular Component	CC Description	KOG ID	KOG Description
[truncated: 621 more rows]

[truncated: 2 more sheets: water defici VS ABA (>1.5 fold), similar or opposite trend ]
