# Supplementary material for: Identification of rapidly induced genes in the response of peanut (Arachis hypogaea) to water deficit and abscisic acid
Source: BMC Biotechnol. 2014 Jun 26;14:58. doi: 10.1186/1472-6750-14-58 (PMC4082179; doi:10.1186/1472-6750-14-58)
Supplement: Additional file 2 — Putative transcription factor genes expressed in peanut in response to ABA and water deficit. List of genes differentially regulated by ABA and water deficit in peanut that were identified as putative transcription factor genes. [file 1472-6750-14-58-S2.xls]

## Sheet: TFs
		Transcription factor
ABA-treatment
Genes	log2.Fold	NR Evalue	NR Description
comp62953_c3	-6.0764	3.25e-12	transcript antisense to ribosomal RNA protein [Ajellomyces capsulatus H88]
comp65973_c0	-5.52353	5.3e-171	PREDICTED: transcription factor MYC2-like [Glycine max]
comp66719_c0	-2.72334	2.6e-91	PREDICTED: transcription factor bHLH93-like [Glycine max]
comp61538_c1	-1.67937	3.57e-50	transcription factor [Glycine max]
comp59559_c0	-1.35676	1.08e-90	PREDICTED: WRKY transcription factor 22 [Glycine max]
comp69438_c0	-1.06187	8.66e-72	AP2 class transcription factor [Prunus persica]
comp67827_c1	-1.00677	3.6e-36	transcription factor AP2-EREBP [Lotus japonicus]
comp65299_c4	1.00364	1.07e-159	PREDICTED: RNA-binding post-transcriptional regulator csx1-like [Glycine max]
comp65581_c0	1.00499	7.01e-32	Ethylene-responsive transcription factor ERF110 [Medicago truncatula]
comp54414_c0	1.06083	2.66e-169	PREDICTED: transcription initiation factor IIF subunit beta-like [Glycine max]
comp67107_c4	1.08224	4.93e-143	PREDICTED: WRKY transcription factor 6 [Glycine max]
comp65678_c2	1.09717	5.27e-145	bZIP transcription factor bZIP109 [Glycine max]
comp59719_c0	1.11487	5.55e-119	MYB transcription factor MYB112 [Glycine max]
comp68597_c4	1.11624	0	PREDICTED: CCR4-NOT transcription complex subunit 1-like [Glycine max]
comp67070_c0	1.11719	5.15e-88	PREDICTED: transcription factor MYB1R1 [Glycine max]
comp67562_c0	1.11863	0	PREDICTED: transcriptional corepressor LEUNIG-like isoform 2 [Glycine max]
comp68638_c0	1.12513	8.25e-144	Transcription factor bHLH143 [Medicago truncatula]
comp66327_c0	1.13478	0	PREDICTED: putative transcription elongation factor SPT5 homolog 1-like [Glycine max]
comp67778_c0	1.14158	3.05e-119	PREDICTED: ethylene-responsive transcription factor 1-like [Glycine max]
comp67829_c0	1.15686	0	Transcriptional corepressor LEUNIG [Medicago truncatula]
comp67527_c4	1.1745	1.79e-55	PREDICTED: probable WRKY transcription factor 28-like [Glycine max]
comp61674_c0	1.19723	0	PREDICTED: putative transcription elongation factor S-II-like [Glycine max]
comp63909_c0	1.21189	4e-170	PREDICTED: AP2/ERF and B3 domain-containing transcription repressor TEM1-like [Glycine max]
comp68913_c0	1.24218	1.41e-43	PREDICTED: transcription regulatory protein SNF2-like [Glycine max]
comp67229_c0	1.2441	0	PREDICTED: transcription factor GTE8-like [Glycine max]
comp67430_c1	1.2757	0	PREDICTED: transcription factor HBP-1b(c1)-like [Glycine max]
comp69285_c1	1.27978	0	PREDICTED: calmodulin-binding transcription activator 2-like [Glycine max]
comp61009_c0	1.31537	2.21e-77	PREDICTED: trihelix transcription factor GT-2-like [Glycine max]
comp68727_c1	1.31921	0	PREDICTED: transcription factor bHLH13-like [Glycine max]
comp62287_c0	1.36086	9.77e-142	Nuclear transcription factor Y subunit C-9 [Medicago truncatula]
comp69014_c0	1.36672	0	PREDICTED: calmodulin-binding transcription activator 3-like [Glycine max]
comp68723_c0	1.37018	8.39e-143	PREDICTED: transcription factor bHLH68-like isoform 1 [Glycine max]
comp62791_c1	1.41023	0	PREDICTED: B3 domain-containing transcription factor VRN1-like [Glycine max]
comp64937_c2	1.42867	1.76e-15	WRKY transcription factor, putative [Ricinus communis]
comp65255_c1	1.43154	4.03e-110	PREDICTED: transcription factor bHLH130-like [Glycine max]
comp69791_c2	1.45819	0	PREDICTED: transcription factor BIM1-like [Glycine max]
comp64334_c0	1.4788	8.16e-162	PREDICTED: probable transcription factor PosF21-like [Glycine max]
comp66232_c1	1.50356	3.32e-134	NAC domain protein [Medicago truncatula]
comp66488_c4	1.50615	1.36e-80	Calmodulin-binding transcription activator [Medicago truncatula]
comp64328_c6	1.51044	3.77e-27	transcription factor bZIP129, partial [Glycine max]
comp67486_c0	1.52763	0	PREDICTED: B3 domain-containing transcription repressor VAL1-like [Glycine max]
comp66939_c1	1.5322	1.87e-56	PREDICTED: transcription factor bHLH25-like [Glycine max]
comp67896_c0	1.55596	1.06e-52	PREDICTED: LOW QUALITY PROTEIN: transcription factor bHLH123-like [Glycine max]
comp69175_c1	1.571	8.64e-95	transcription factor Homeobox [Lotus japonicus]
comp67999_c5	1.58813	1.49e-56	PREDICTED: probable WRKY transcription factor 23 [Glycine max]
comp66971_c0	1.6029	3.99e-128	PREDICTED: myb family transcription factor APL-like [Glycine max]
comp63844_c0	1.63081	1.9e-98	PREDICTED: GATA transcription factor 7-like [Glycine max]
comp63454_c1	1.64939	3.68e-40	PREDICTED: transcription elongation factor 1 homolog isoform 1 [Vitis vinifera]
comp63101_c2	1.65129	5.88e-14	PREDICTED: heat stress transcription factor B-2a-like [Glycine max]
comp59329_c0	1.65577	2.92e-62	WRKY domain class transcription factor [Malus x domestica]
comp68326_c0	1.67225	0	B3 domain-containing transcription repressor VAL2 [Medicago truncatula]
comp61624_c1	1.80674	4.27e-115	NAC domain protein NAC1 [Glycine max]
comp64833_c0	1.84342	1.09e-149	PREDICTED: heat stress transcription factor A-4a-like [Glycine max]
comp63385_c0	1.85124	4.37e-79	PREDICTED: ethylene-responsive transcription factor RAP2-4-like [Glycine max]
comp65473_c0	1.85758	2.66e-137	transcriptional factor NAC11 [Glycine max]
comp69572_c0	1.87543	0	PREDICTED: heat stress transcription factor A-5-like [Glycine max]
comp68691_c0	1.87778	0	PREDICTED: transcription factor GTE10-like [Glycine max]
comp67238_c1	1.87854	0	GRAS family transcription factor [Medicago truncatula]
comp64414_c3	1.889	3e-108	PREDICTED: transcription factor bHLH143-like [Glycine max]
comp69108_c1	1.93064	0	PREDICTED: transcription factor GLABRA 3-like [Glycine max]
comp68864_c1	2.09707	6.21e-22	myb-like transcription factor [Betula luminifera]
comp66209_c0	2.11317	1.07e-81	PREDICTED: nuclear transcription factor Y subunit A-7-like isoform 2 [Glycine max]
comp67623_c0	2.18625	1.24e-134	bZIP transcription factor bZIP36 [Glycine max]
comp67844_c0	2.19218	2.54e-12	PREDICTED: probable WRKY transcription factor 33 [Glycine max]
comp61452_c0	2.2122	8.27e-62	PREDICTED: ethylene-responsive transcription factor 1B-like [Glycine max]
comp69865_c2	2.29099	0	RNA-directed DNA polymerase (Reverse transcriptase)
comp63735_c0	2.43434	3.04e-29	PREDICTED: ethylene-responsive transcription factor ERF114-like [Glycine max]
comp65172_c0	2.4542	4.74e-145	NAC domain protein NAC6 [Glycine max]
comp65209_c0	2.49935	3.49e-89	MYB transcription factor MYB92 [Glycine max]
comp69596_c0	2.56448	4.21e-63	PREDICTED: repressor of RNA polymerase III transcription MAF1 homolog [Glycine max]
comp61295_c0	2.58093	2.01e-46	PREDICTED: transcription factor MYB39 [Glycine max]
comp64690_c4	2.58319	8.67e-97	PREDICTED: transcription factor MYB3-like [Glycine max]
comp66210_c1	2.58556	1.16e-132	PREDICTED: WRKY transcription factor 6-like [Glycine max]
comp69184_c3	2.72564	0	PREDICTED: probable WRKY transcription factor 33-like [Glycine max]
comp63903_c0	2.73635	2.45e-24	Ethylene-responsive transcription factor [Medicago truncatula]
comp68101_c0	2.74331	1.35e-28	PREDICTED: putative GATA transcription factor 22-like [Glycine max]
comp63170_c0	2.74348	2.55e-28	PREDICTED: ethylene-responsive transcription factor 4-like [Glycine max]
comp62972_c0	2.86458	8.81e-108	AP2 domain-containing transcription factor 7 [Glycine max]
comp65819_c0	3.43205	2.63e-31	NAC transcription factor [Arachis hypogaea]
comp64920_c0	3.47263	1.98e-116	MYB transcription factor MYB112 [Glycine max]
comp62198_c0	3.48851	1.5e-95	PREDICTED: transcription factor TCP9-like [Glycine max]
comp61778_c0	3.51332	0	bZip transcription factor [Psophocarpus tetragonolobus]
comp63320_c1	3.55207	1.87e-97	NAC domain protein [Medicago truncatula]
comp63839_c2	3.68308	1.45e-69	PREDICTED: heat stress transcription factor C-1-like [Glycine max]
comp69868_c1	3.77055	1.33e-161	PREDICTED: nuclear transcription factor Y subunit A-1-like [Glycine max]
comp64977_c0	3.84307	1.34e-175	NAC-like transcription factor [Arachis hypogaea]
comp64690_c1	3.94875	2.23e-21	R2R3-MYB transcription factor [Lupinus albus]
comp60419_c1	3.98027	9.44e-38	BHLH transcription factor [Medicago truncatula]
comp42312_c0	4.28202	1.91e-82	PREDICTED: probable WRKY transcription factor 53-like [Glycine max]
comp50022_c0	4.43029	8.03e-67	PREDICTED: heat stress transcription factor A-6b-like [Glycine max]
comp65237_c1	4.43785	1.31e-77	PREDICTED: ethylene-responsive transcription factor RAP2-4-like [Glycine max]
comp28530_c0	4.83162	1.13e-11	transcription factor atf21 [Schizosaccharomyces japonicus yFS275]
comp60826_c0	4.85474	1.49e-36	PREDICTED: heat stress transcription factor B-2b-like [Glycine max]
comp29919_c0	4.8563	1.15e-131	PREDICTED: putative transcription factor bHLH041-like [Glycine max]
comp43212_c0	5.08687	1.81e-69	PREDICTED: heat stress transcription factor A-2-like [Glycine max]
comp60831_c0	5.2096	4.72e-132	NAC-like transcription factor [Arachis hypogaea]
comp63622_c0	5.35793	1.15e-99	PREDICTED: transcription factor MYB48-like [Glycine max]
comp50205_c0	6.36589	6.45e-33	MYB transcription factor MYB177 [Glycine max]
comp55628_c0	6.4986	3.12e-39	Ethylene-responsive transcription factor [Medicago truncatula]
comp65219_c1	6.92239	0	GRAS family transcription factor [Medicago truncatula]
PEG-treatment
Gene_id	log2.Fold	NR Evalue	NT Description
comp69438_c0	-1.5953	6.62929e-10	PREDICTED: Glycine max floral homeotic protein APETALA 2-like (LOC100792442), mRNA
comp65209_c0	2.14458	1.25552e-114	Glycine max MYB transcription factor MYB185 (MYB185), mRNA
comp64977_c0	2.44991	1.09296e-27	Arachis hypogaea NAC-like transcription factor (NAC2) mRNA, complete cds
comp69790_c0	-1.5719	0.00246662	PREDICTED: Glycine max AP2-like ethylene-responsive transcription factor ANT-like (LOC100802454), mRNA
comp69184_c3	2.46652	7.80025e-75	PREDICTED: Glycine max probable WRKY transcription factor 33-like (LOC100792833), mRNA
comp29919_c0	5.05395	1.52535e-08	--
comp64205_c0	-1.04772	6.30806e-10	PREDICTED: Glycine max RNA-binding post-transcriptional regulator csx1-like (LOC100794675), mRNA
comp69550_c1	-1.86126	0.00173875	PREDICTED: Glycine max transcription factor bHLH122-like (LOC100803833), mRNA
comp66157_c1	-1.94535	0.00088399	PREDICTED: Glycine max transcription factor bHLH128-like (LOC100819319), mRNA
comp65255_c1	1.06082	0.0024741	PREDICTED: Glycine max transcription factor bHLH130-like (LOC100795896), mRNA
comp63377_c0	-3.11631	0.00135343	PREDICTED: Glycine max transcription factor bHLH93-like (LOC100812578), mRNA
comp59774_c0	-1.12686	8.7555e-05	PREDICTED: Glycine max transcription factor ILR3-like (LOC100783689), mRNA
comp65973_c0	-5.29243	4.54811e-32	Arachis hypogaea clone Ah-331 microsatellite sequence
comp68950_c3	-1.64513	0.000146904	PREDICTED: Glycine max transcription factor UNE12-like (LOC100797789), mRNA
comp59521_c0	1.94767	0.0014389	Arachis stenosperma clone AS1RN10F09 microsatellite sequence
comp59559_c0	-1.9301	4.24551e-05	PREDICTED: Glycine max WRKY41 protein (WRKY41), mRNA
comp66210_c1	1.12196	1.21054e-14	Glycine max WRKY23 (WRKY23) mRNA, partial cds
comp69865_c2	1.18243	1.72693e-09	Lotus japonicus clone JCVI-FLLj-16F19 unknown mRNA
comp61538_c1	-1.32255	0.00330047	Medicago truncatula clone mth2-172c4, complete sequence
comp68634_c0	-1.47949	3.79192e-22	Glycine max transcription factor (WRKY4)
comp67827_c1	-1.57233	3.47546e-24	Lotus japonicus LjERF18 mRNA for transcription factor AP2-EREBP, complete cds
comp64322_c1	-2.10716	1.34955e-08	Glycine max transcription factor bHLH35-like (LOC100817978)

## Sheet: >2.5 fold
ABA-treatment
Genes	log2.Fold	NR Evalue	NR Description
comp62953_c3	-6.0764	3.25e-12	transcript antisense to ribosomal RNA protein [Ajellomyces capsulatus H88]
comp65973_c0	-5.52353	5.3e-171	PREDICTED: transcription factor MYC2-like [Glycine max]
comp66719_c0	-2.72334	2.6e-91	PREDICTED: transcription factor bHLH93-like [Glycine max]
comp65209_c0	2.49935	3.49e-89	MYB transcription factor MYB92 [Glycine max]
comp69596_c0	2.56448	4.21e-63	PREDICTED: repressor of RNA polymerase III transcription MAF1 homolog [Glycine max]
comp61295_c0	2.58093	2.01e-46	PREDICTED: transcription factor MYB39 [Glycine max]
comp64690_c4	2.58319	8.67e-97	PREDICTED: transcription factor MYB3-like [Glycine max]
comp66210_c1	2.58556	1.16e-132	PREDICTED: WRKY transcription factor 6-like [Glycine max]
comp69184_c3	2.72564	0	PREDICTED: probable WRKY transcription factor 33-like [Glycine max]
comp63903_c0	2.73635	2.45e-24	Ethylene-responsive transcription factor [Medicago truncatula]
comp68101_c0	2.74331	1.35e-28	PREDICTED: putative GATA transcription factor 22-like [Glycine max]
comp63170_c0	2.74348	2.55e-28	PREDICTED: ethylene-responsive transcription factor 4-like [Glycine max]
comp62972_c0	2.86458	8.81e-108	AP2 domain-containing transcription factor 7 [Glycine max]
comp65819_c0	3.43205	2.63e-31	NAC transcription factor [Arachis hypogaea]
comp64920_c0	3.47263	1.98e-116	MYB transcription factor MYB112 [Glycine max]
comp62198_c0	3.48851	1.5e-95	PREDICTED: transcription factor TCP9-like [Glycine max]
comp61778_c0	3.51332	0	bZip transcription factor [Psophocarpus tetragonolobus]
comp63320_c1	3.55207	1.87e-97	NAC domain protein [Medicago truncatula]
comp63839_c2	3.68308	1.45e-69	PREDICTED: heat stress transcription factor C-1-like [Glycine max]
comp69868_c1	3.77055	1.33e-161	PREDICTED: nuclear transcription factor Y subunit A-1-like [Glycine max]
comp64977_c0	3.84307	1.34e-175	NAC-like transcription factor [Arachis hypogaea]
comp64690_c1	3.94875	2.23e-21	R2R3-MYB transcription factor [Lupinus albus]
comp60419_c1	3.98027	9.44e-38	BHLH transcription factor [Medicago truncatula]
comp42312_c0	4.28202	1.91e-82	PREDICTED: probable WRKY transcription factor 53-like [Glycine max]
comp50022_c0	4.43029	8.03e-67	PREDICTED: heat stress transcription factor A-6b-like [Glycine max]
comp65237_c1	4.43785	1.31e-77	PREDICTED: ethylene-responsive transcription factor RAP2-4-like [Glycine max]
comp28530_c0	4.83162	1.13e-11	transcription factor atf21 [Schizosaccharomyces japonicus yFS275]
comp60826_c0	4.85474	1.49e-36	PREDICTED: heat stress transcription factor B-2b-like [Glycine max]
comp29919_c0	4.8563	1.15e-131	PREDICTED: putative transcription factor bHLH041-like [Glycine max]
comp43212_c0	5.08687	1.81e-69	PREDICTED: heat stress transcription factor A-2-like [Glycine max]
comp60831_c0	5.2096	4.72e-132	NAC-like transcription factor [Arachis hypogaea]
comp63622_c0	5.35793	1.15e-99	PREDICTED: transcription factor MYB48-like [Glycine max]
comp50205_c0	6.36589	6.45e-33	MYB transcription factor MYB177 [Glycine max]
comp55628_c0	6.4986	3.12e-39	Ethylene-responsive transcription factor [Medicago truncatula]
comp65219_c1	6.92239	0	GRAS family transcription factor [Medicago truncatula]
PEG-treatment
Genes	log2.Fold	NR Evalue	NR Description
comp65973_c0	-5.29243	5.3e-171	PREDICTED: transcription factor MYC2-like [Glycine max]
comp63377_c0	-3.11631	6.8e-99	PREDICTED: transcription factor bHLH93-like [Glycine max]
comp64977_c0	2.44991	1.34e-175	NAC-like transcription factor [Arachis hypogaea]
comp69184_c3	2.46652	0	PREDICTED: probable WRKY transcription factor 33-like [Glycine max]
comp29919_c0	5.05395	1.15e-131	PREDICTED: putative transcription factor bHLH041-like [Glycine max]
