# Supplementary material for: Identification of rapidly induced genes in the response of peanut (Arachis hypogaea) to water deficit and abscisic acid
Source: BMC Biotechnol. 2014 Jun 26;14:58. doi: 10.1186/1472-6750-14-58 (PMC4082179; doi:10.1186/1472-6750-14-58)
Supplement: Additional file 3 — Primers used in this study. List of primers and oligonucleotides used for qRT-PCR. [file 1472-6750-14-58-S3.xlsx]

## Sheet: Sheet1
The primers used in this study.
Num	Name	Sequence (5' - 3')
1	comp29919_c0 Q-F	TATTCCCGAGTCATCACCAG
	comp29919_c0 Q-R	TCCGTCCTGTACCTCTTGAA
2	comp69184_c3 Q-F	TGGACTTTTCGGCTACAC
	comp69184_c3 Q-R	CCTTCCTTTCATCCTTGG
3	comp65209_c0 Q-F	CGGCAACAACGAGTCAGAAA
	comp65209_c0 Q-R	TCACACCAACCTCACCCAAA
4	comp65848_c0 Q-F	GTTGCGATGTTACTCCGT
	comp65848_c0 Q-R	GAACGAAGATTGTAGCCG
5	comp66763_c0 Q-F	GAGAGTGATGGGGATAGAAG
	comp66763_c0 Q-R	GGAGTAGTGAACGATGAGGT
6	comp54319_c0 Q-F	CCTTAAATGGGTTGCC
	comp54319_c0 Q-R	TCATCACAAGACTTCCCC
7	comp65737_c0 Q-F	TTATTCCTTGCCACCAGG
	comp65737_c0 Q-R	ATTTGTACTACTACCGC
8	comp69670_c1 Q-F	GGCTTGATTATTTTCCGTTGAGACCTTTC
	comp69670_c1 Q-R	CCTGTGCTGGACAGAAATTTGCGCAATATC
9	AhAREB1 Q-F	ACAAGGGCAACCAGCATTAGG
	AhAREB1 Q-R	TCACCACCACCATACCAACCA
10	18S Q-F	ATTCCTAGTAAGCGCGAGTCATCAG
	18S Q-R	CAATGATCCTTCCGCAGGTTCAC
